# Supplementary material for: N′-(2-Chloro­benzyl­idene)-2-(3,4-dimethyl-5,5-dioxo-2H,4H-pyrazolo­[4,3-c][1,2]benzothia­zin-2-yl)acetohydrazide
Source: Acta Crystallogr Sect E Struct Rep Online. 2010 Dec 24;67(Pt 1):o218–9. doi: 10.1107/S160053681005227X (PMC3050389; doi:10.1107/S160053681005227X)
Supplement: Supplementary file 1 [file e-67-0o218-sup1.cif]

##############################################################################
###                                                                        ###
###        Electronic paper (Acta Crystallographica Section E)             ###
###                                                                        ###
##############################################################################
#                                                                            #
# This CIF contains the data in a paper accepted for publication in Acta     #
# Crystallographica Section E. It conforms to the requirements of Notes      #
# for Authors for Section E, and has been peer reviewed under the auspices   #
# of the IUCr Commission on Journals.                                        #
#                                                                            #
# Full details of the Crystallographic Information File format               #
# are given in the paper "The Crystallographic Information File (CIF):       #
# a New Standard Archive File for Crystallography" by S. R. Hall, F. H.      #
# Allen and I. D. Brown [Acta Cryst. (1991), A47, 655-685].                  #
#                                                                            #
# The current version of the core CIF dictionary is obtainable from          #
# ftp://ftp.iucr.org/pub/cif_core.dic. The current version number is 2.4.    #
#                                                                            #
# Software is freely available for graphical display of the structure(s) in  #
# this CIF.  For information consult the CIF home page http://www.iucr.org/  #
# cif/home.html                                                              #
#                                                                            #
# This file may be used for bona fide research purposes within the           #
# scientific community so long as proper attribution is given to the journal # 
# article from which it was obtained.                                        #
#                                                                            #
##############################################################################
                                             
data_global
_audit_creation_method     SHELXL-97
_journal_date_recd_electronic     2010-12-07
_journal_date_accepted     2010-12-13
_journal_name_full     'Acta Crystallographica, Section E'
_journal_year     2011
_journal_volume     67
_journal_issue      1
_journal_page_first     o218
_journal_page_last     o219
_journal_paper_category     QO
_journal_coeditor_code     JH2243
_publ_contact_author
;
    'Siddiqui, Hamid latif'
    Institute of Chemistry
    University of the Punjab
    Lahore
    Pakistan
;
_publ_contact_author_email     ' drhamidlatif@yahoo.com '
_publ_contact_author_fax     ' 0092+42-923 1269 '
_publ_contact_author_phone     ' 0092-42-923 0463 '
_publ_section_title
;\
<i>N</i>'-(2-Chlorobenzylidene)-2-(3,4-dimethyl-5,5-dioxo-2<i>H</i>,4<i>H</i>-\
pyrazolo[4,3-<i>c</i>][1,2]benzothiazin-2-yl)acetohydrazide
;
loop_
    _publ_author_name
    _publ_author_address
    'Ahmad, Matloob'
;
Institute of Chemistry, University of the Punjab
Lahore 54590
Pakistan
and
Applied Chemistry Research Centre, PCSIR Laboratories Complex
Lahore 54600
Pakistan
;
    'Siddiqui, Hamid Latif'
;
Institute of Chemistry
University of the Punjab
Lahore 54590
Pakistan
;
    'Khattak, Manzoor Iqbal'
;
Department of Chemistry
University of Baluchistan
Quetta 6700
Pakistan
;
    'Ahmad, Saeed'
;
Department of Chemistry
Gomal University
Dera Ismail Khan
Pakistan
;
    'Parvez, Masood'
;
Department of Chemistry
The University of Calgary
2500 University Drive NW
Calgary
Alberta
Canada T2N 1N4
;
data_I
_chemical_name_systematic
;
<i>N</i>'-(2-Chlorobenzylidene)-2-(3,4-dimethyl-5,5-dioxo-2<i>H</i>,4<i>H</i>-
pyrazolo[4,3-<i>c</i>][1,2]benzothiazin-2-yl)acetohydrazide
;
_chemical_name_common     ?
_chemical_formula_moiety     'C20 H18 Cl N5 O3 S'
_chemical_formula_sum     'C20 H18 Cl N5 O3 S'
_chemical_formula_iupac     'C20 H18 Cl N5 O3 S'
_chemical_formula_weight     443.90
_chemical_melting_point_gt     ?
_chemical_melting_point_lt     ?
_symmetry_cell_setting     triclinic
_symmetry_space_group_name_H-M     'P -1'
_symmetry_space_group_name_Hall     '-P 1'
loop_
    _symmetry_equiv_pos_as_xyz
    'x, y, z'
    '-x, -y, -z'
_cell_length_a     11.4881(2)
_cell_length_b     12.7518(3)
_cell_length_c     15.5690(4)
_cell_angle_alpha     71.2778(11)
_cell_angle_beta     78.6837(13)
_cell_angle_gamma     70.4911(12)
_cell_volume     2025.92(8)
_cell_formula_units_Z     4
_cell_measurement_reflns_used     8973
_cell_measurement_theta_min     1.0
_cell_measurement_theta_max     27.5
_cell_measurement_temperature     173(2)
_exptl_crystal_description     'Block'
_exptl_crystal_colour     'Colorless'
_exptl_crystal_size_max     0.20
_exptl_crystal_size_mid     0.18
_exptl_crystal_size_min     0.16
_exptl_crystal_density_diffrn     1.455
_exptl_crystal_density_meas     ?
_exptl_crystal_density_method     'not measured'
_exptl_crystal_F_000     920
_exptl_absorpt_coefficient_mu     0.325
_exptl_absorpt_correction_type     multi-scan
_exptl_absorpt_process_details     '(<i>SORTAV</i>; Blessing, 1997)'
_exptl_absorpt_correction_T_min     0.9378
_exptl_absorpt_correction_T_max     0.9498
_exptl_special_details
;
Colorless crystals; mp 482 - 484 K. IR (KBr) cm^-1^: 3478, 1699, 1595, 1340,
1155. ^1^H-NMR (DMSO-- d~6~) (400 MHz) \d 2.32 (3<i>H</i>, s, CC<i>H</i>~3~),
2.98 (3<i>H</i>, s, NC<i>H</i>~3~), 5.52 (2<i>H</i>, s, NC<i>H</i>~2~),
7.63--7.69 (2<i>H</i>, m, Ar<i>H</i>), 7.76--7.80 (2<i>H</i>, q, J = 17.9, 7.6
Hz, Ar<i>H</i>), 7.86 (1<i>H</i>, d, J = 7.80 Hz, Ar<i>H</i>), 7.93
(1<i>H</i>, d, J = 7.7 Hz, Ar<i>H</i>), 8.08 (1<i>H</i>, d, J = 8.2 Hz,
Ar<i>H</i>), 8.16 (1<i>H</i>, d, J = 8.0 Hz, Ar<i>H</i>), 8.46 (1<i>H</i>, s,
N\\db C<i>H</i>), 12.09 (1<i>H</i>, br s, N<i>H</i>). ^13^C NMR: 8.5, 38.9,
51.3, 121.4, 122.4, 123.1, 124.6, 124.7, 124.9, 126.2, 126.4, 127.5, 127.7,
127.8, 128.1, 130.6, 132.9, 134.2, 136.2, 136.8, 166.3. MS m/<i>z</i>:
444.0(<i>M</i>^+^).
;
_diffrn_ambient_temperature     173(2)
_diffrn_radiation_type     MoK\a
_diffrn_radiation_wavelength     0.71073
_diffrn_radiation_source     'fine-focus sealed tube'
_diffrn_radiation_monochromator     graphite
_diffrn_measurement_device_type     'Nonius KappaCCD'
_diffrn_measurement_method     '\w and \f'
_diffrn_detector_area_resol_mean     ?
_diffrn_reflns_number     13799
_diffrn_reflns_av_R_equivalents     0.0237
_diffrn_reflns_av_sigmaI/netI     0.0343
_diffrn_reflns_theta_min     1.39
_diffrn_reflns_theta_max     25.00
_diffrn_reflns_theta_full     25.00
_diffrn_measured_fraction_theta_max     0.995
_diffrn_measured_fraction_theta_full     0.995
_diffrn_reflns_limit_h_min     -13
_diffrn_reflns_limit_h_max     13
_diffrn_reflns_limit_k_min     -15
_diffrn_reflns_limit_k_max     15
_diffrn_reflns_limit_l_min     -18
_diffrn_reflns_limit_l_max     18
_diffrn_standards_number     0
_diffrn_standards_interval_count     .
_diffrn_standards_interval_time     .
_diffrn_standards_decay_%     ?
_refine_special_details
;
Refinement of <i>F</i>^2^ against ALL reflections. The weighted <i>R</i>-factor
<i>wR</i> and goodness of fit <i>S</i> are based on <i>F</i>^2^, conventional
<i>R</i>-factors <i>R</i> are based on <i>F</i>, with <i>F</i> set to zero for
negative <i>F</i>^2^. The threshold expression of <i>F</i>^2^ >
\s(<i>F</i>^2^) is used only for calculating <i>R</i>-factors(gt) <i>etc</i>.
and is not relevant to the choice of reflections for refinement.
<i>R</i>-factors based on <i>F</i>^2^ are statistically about twice as large
as those based on <i>F</i>, and <i>R</i>- factors based on ALL data will be
even larger.
;
_reflns_number_total     7106
_reflns_number_gt     5649
_reflns_threshold_expression     I>2\s(I)
_refine_ls_structure_factor_coef     Fsqd
_refine_ls_matrix_type     full
_refine_ls_R_factor_all     0.0506
_refine_ls_R_factor_gt     0.0360
_refine_ls_wR_factor_gt     0.0949
_refine_ls_wR_factor_ref     0.1060
_refine_ls_goodness_of_fit_ref     1.003
_refine_ls_restrained_S_all     1.003
_refine_ls_number_reflns     7106
_refine_ls_number_parameters     545
_refine_ls_number_restraints     0
_refine_ls_hydrogen_treatment     constr
_refine_ls_weighting_scheme     calc
_refine_ls_weighting_details
         'calc w=1/[\s^2^(Fo^2^)+(0.0610P)^2^+0.7600P] where P=(Fo^2^+2Fc^2^)/3'
_atom_sites_solution_hydrogens     difmap
_atom_sites_solution_primary     direct
_atom_sites_solution_secondary     difmap
_refine_ls_shift/su_max     0.001
_refine_ls_shift/su_mean     0.000
_refine_diff_density_max     0.250
_refine_diff_density_min     -0.389
_refine_ls_extinction_method     none
_refine_ls_extinction_coef     ?
loop_
    _atom_type_symbol
    _atom_type_description
    _atom_type_scat_dispersion_real
    _atom_type_scat_dispersion_imag
    _atom_type_scat_source
    'C' 'C' 0.0033 0.0016
                         'International Tables Vol C Tables 4.2.6.8 and 6.1.1.4'
    'H' 'H' 0.0000 0.0000
                         'International Tables Vol C Tables 4.2.6.8 and 6.1.1.4'
    'N' 'N' 0.0061 0.0033
                         'International Tables Vol C Tables 4.2.6.8 and 6.1.1.4'
    'O' 'O' 0.0106 0.0060
                         'International Tables Vol C Tables 4.2.6.8 and 6.1.1.4'
    'S' 'S' 0.1246 0.1234
                         'International Tables Vol C Tables 4.2.6.8 and 6.1.1.4'
    'Cl' 'Cl' 0.1484 0.1585
                         'International Tables Vol C Tables 4.2.6.8 and 6.1.1.4'
_computing_data_collection     '<i>COLLECT</i> (Hooft, 1998)'
_computing_cell_refinement     '<i>DENZO</i> (Otwinowski & Minor, 1997)'
_computing_data_reduction     '<i>SCALEPACK</i> (Otwinowski & Minor, 1997)'
_computing_structure_solution     '<i>SHELXS97</i> (Sheldrick, 2008)'
_computing_structure_refinement     '<i>SHELXL97</i> (Sheldrick, 2008)'
_computing_molecular_graphics     '<i>ORTEP-3</i> for Windows (Farrugia, 1997)'
_computing_publication_material     '<i>SHELXL97</i> (Sheldrick, 2008)'
loop_
    _atom_site_type_symbol
    _atom_site_label
    _atom_site_fract_x
    _atom_site_fract_y
    _atom_site_fract_z
    _atom_site_U_iso_or_equiv
    _atom_site_adp_type
    _atom_site_calc_flag
    _atom_site_refinement_flags
    _atom_site_occupancy
    _atom_site_disorder_assembly
    _atom_site_disorder_group
    Cl Cl1 0.25790(5) 0.47702(5) -0.33819(4) 0.03347(14) Uani d . 1 . .
    Cl Cl2 -0.26345(5) -0.48073(5) 0.84350(4) 0.03564(15) Uani d . 1 . .
    S S1 -0.50025(5) 0.25138(5) 0.37138(3) 0.03121(15) Uani d . 1 . .
    S S2 0.50831(4) -0.18110(4) 0.15070(3) 0.02402(13) Uani d . 1 . .
    O O1 -0.61045(14) 0.22302(16) 0.41864(11) 0.0472(4) Uani d . 1 . .
    O O2 -0.48908(16) 0.36345(13) 0.35969(11) 0.0462(4) Uani d . 1 . .
    O O3 -0.11061(14) 0.42389(13) 0.08697(10) 0.0364(4) Uani d . 1 . .
    O O4 0.61488(12) -0.22162(13) 0.09197(10) 0.0330(3) Uani d . 1 . .
    O O5 0.50899(13) -0.10151(12) 0.19769(10) 0.0305(3) Uani d . 1 . .
    O O6 0.10093(14) -0.41879(13) 0.41403(10) 0.0336(4) Uani d . 1 . .
    N N1 -0.48174(14) 0.23141(14) 0.26951(11) 0.0256(4) Uani d . 1 . .
    N N2 -0.14910(15) 0.17558(14) 0.21567(11) 0.0257(4) Uani d . 1 . .
    N N3 -0.19344(14) 0.23215(14) 0.13286(11) 0.0235(4) Uani d . 1 . .
    N N4 0.00120(15) 0.38951(15) -0.04161(11) 0.0271(4) Uani d . 1 . .
    H H04 0.0281 0.4500 -0.0526 0.033 Uiso calc R 1 . .
    N N5 0.03678(15) 0.32466(14) -0.10331(11) 0.0247(4) Uani d . 1 . .
    N N6 0.47766(14) -0.29427(14) 0.22751(11) 0.0232(4) Uani d . 1 . .
    N N7 0.15457(14) -0.16124(14) 0.29530(11) 0.0240(4) Uani d . 1 . .
    N N8 0.19665(14) -0.23898(14) 0.37419(11) 0.0226(4) Uani d . 1 . .
    N N9 -0.00865(15) -0.38815(15) 0.54391(11) 0.0264(4) Uani d . 1 . .
    H H09 -0.0389 -0.4461 0.5523 0.032 Uiso calc R 1 . .
    N N10 -0.04085(14) -0.32727(14) 0.60840(11) 0.0235(4) Uani d . 1 . .
    C C1 -0.15139(19) 0.05007(17) 0.41734(14) 0.0271(4) Uani d . 1 . .
    H H1 -0.0729 0.0304 0.3834 0.033 Uiso calc R 1 . .
    C C2 -0.1625(2) 0.00523(19) 0.51109(14) 0.0317(5) Uani d . 1 . .
    H H2 -0.0914 -0.0450 0.5409 0.038 Uiso calc R 1 . .
    C C3 -0.2761(2) 0.03255(19) 0.56234(15) 0.0339(5) Uani d . 1 . .
    H H3 -0.2822 0.0019 0.6268 0.041 Uiso calc R 1 . .
    C C4 -0.3804(2) 0.10447(18) 0.51930(14) 0.0318(5) Uani d . 1 . .
    H H4 -0.4588 0.1226 0.5537 0.038 Uiso calc R 1 . .
    C C5 -0.36949(18) 0.14994(17) 0.42513(13) 0.0259(4) Uani d . 1 . .
    C C6 -0.25467(17) 0.12395(16) 0.37233(13) 0.0234(4) Uani d . 1 . .
    C C7 -0.25122(17) 0.17367(16) 0.27358(13) 0.0214(4) Uani d . 1 . .
    C C8 -0.35875(17) 0.22887(17) 0.22753(13) 0.0226(4) Uani d . 1 . .
    C C9 -0.5213(2) 0.1342(2) 0.26466(16) 0.0358(5) Uani d . 1 . .
    H H9A -0.5154 0.1350 0.2008 0.043 Uiso calc R 1 . .
    H H9B -0.6074 0.1426 0.2917 0.043 Uiso calc R 1 . .
    H H9C -0.4674 0.0607 0.2983 0.043 Uiso calc R 1 . .
    C C10 -0.31995(17) 0.26745(17) 0.13709(13) 0.0237(4) Uani d . 1 . .
    C C11 -0.3911(2) 0.3342(2) 0.05664(14) 0.0342(5) Uani d . 1 . .
    H H11A -0.4802 0.3497 0.0762 0.041 Uiso calc R 1 . .
    H H11B -0.3686 0.2891 0.0122 0.041 Uiso calc R 1 . .
    H H11C -0.3713 0.4076 0.0286 0.041 Uiso calc R 1 . .
    C C12 -0.10719(18) 0.25138(18) 0.05219(13) 0.0264(4) Uani d . 1 . .
    H H12A -0.1446 0.2551 -0.0012 0.032 Uiso calc R 1 . .
    H H12B -0.0307 0.1852 0.0593 0.032 Uiso calc R 1 . .
    C C13 -0.07352(18) 0.36260(18) 0.03483(13) 0.0256(4) Uani d . 1 . .
    C C14 0.10219(17) 0.36567(18) -0.17459(13) 0.0257(4) Uani d . 1 . .
    H H14 0.1229 0.4339 -0.1801 0.031 Uiso calc R 1 . .
    C C15 0.14552(17) 0.30888(17) -0.24767(13) 0.0239(4) Uani d . 1 . .
    C C16 0.21805(17) 0.35203(18) -0.32574(14) 0.0262(4) Uani d . 1 . .
    C C17 0.25943(19) 0.2978(2) -0.39504(15) 0.0339(5) Uani d . 1 . .
    H H17 0.3080 0.3289 -0.4479 0.041 Uiso calc R 1 . .
    C C18 0.2294(2) 0.1983(2) -0.38658(15) 0.0375(5) Uani d . 1 . .
    H H18 0.2584 0.1601 -0.4334 0.045 Uiso calc R 1 . .
    C C19 0.1572(2) 0.1542(2) -0.31005(15) 0.0355(5) Uani d . 1 . .
    H H19 0.1366 0.0859 -0.3044 0.043 Uiso calc R 1 . .
    C C20 0.11527(19) 0.20949(19) -0.24212(14) 0.0300(5) Uani d . 1 . .
    H H20 0.0646 0.1793 -0.1904 0.036 Uiso calc R 1 . .
    C C21 0.15474(18) -0.05797(17) 0.08887(14) 0.0264(4) Uani d . 1 . .
    H H21 0.0741 -0.0537 0.1200 0.032 Uiso calc R 1 . .
    C C22 0.16845(19) -0.00809(18) -0.00436(14) 0.0301(5) Uani d . 1 . .
    H H22 0.0967 0.0316 -0.0362 0.036 Uiso calc R 1 . .
    C C23 0.28514(19) -0.01504(18) -0.05205(14) 0.0300(5) Uani d . 1 . .
    H H23 0.2931 0.0184 -0.1161 0.036 Uiso calc R 1 . .
    C C24 0.38999(19) -0.07118(17) -0.00546(13) 0.0262(4) Uani d . 1 . .
    H H24 0.4703 -0.0775 -0.0375 0.031 Uiso calc R 1 . .
    C C25 0.37652(17) -0.11814(16) 0.08832(13) 0.0223(4) Uani d . 1 . .
    C C26 0.25873(17) -0.11432(16) 0.13714(13) 0.0227(4) Uani d . 1 . .
    C C27 0.25414(17) -0.17512(16) 0.23418(13) 0.0215(4) Uani d . 1 . .
    C C28 0.35753(17) -0.25970(17) 0.27479(13) 0.0223(4) Uani d . 1 . .
    C C29 0.5033(2) -0.39860(18) 0.19582(15) 0.0322(5) Uani d . 1 . .
    H H29A 0.4899 -0.4631 0.2476 0.039 Uiso calc R 1 . .
    H H29B 0.5895 -0.4193 0.1689 0.039 Uiso calc R 1 . .
    H H29C 0.4473 -0.3823 0.1500 0.039 Uiso calc R 1 . .
    C C30 0.31849(17) -0.30032(16) 0.36504(13) 0.0225(4) Uani d . 1 . .
    C C31 0.38679(19) -0.39090(18) 0.44001(14) 0.0311(5) Uani d . 1 . .
    H H31A 0.4756 -0.4133 0.4194 0.037 Uiso calc R 1 . .
    H H31B 0.3560 -0.4587 0.4575 0.037 Uiso calc R 1 . .
    H H31C 0.3739 -0.3605 0.4926 0.037 Uiso calc R 1 . .
    C C32 0.11075(18) -0.25551(17) 0.45531(13) 0.0252(4) Uani d . 1 . .
    H H32A 0.0379 -0.1858 0.4501 0.030 Uiso calc R 1 . .
    H H32B 0.1516 -0.2658 0.5091 0.030 Uiso calc R 1 . .
    C C33 0.06770(17) -0.36078(17) 0.46880(13) 0.0242(4) Uani d . 1 . .
    C C34 -0.10689(17) -0.36873(17) 0.67866(13) 0.0245(4) Uani d . 1 . .
    H H34 -0.1301 -0.4350 0.6822 0.029 Uiso calc R 1 . .
    C C35 -0.14732(17) -0.31510(17) 0.75402(13) 0.0227(4) Uani d . 1 . .
    C C36 -0.21890(17) -0.35873(18) 0.83283(14) 0.0262(4) Uani d . 1 . .
    C C37 -0.25619(18) -0.3068(2) 0.90357(14) 0.0316(5) Uani d . 1 . .
    H H37 -0.3026 -0.3390 0.9573 0.038 Uiso calc R 1 . .
    C C38 -0.22519(19) -0.2081(2) 0.89518(15) 0.0339(5) Uani d . 1 . .
    H H38 -0.2522 -0.1710 0.9426 0.041 Uiso calc R 1 . .
    C C39 -0.15498(19) -0.16290(19) 0.81798(15) 0.0318(5) Uani d . 1 . .
    H H39 -0.1339 -0.0949 0.8125 0.038 Uiso calc R 1 . .
    C C40 -0.11553(18) -0.21659(18) 0.74900(14) 0.0272(4) Uani d . 1 . .
    H H40 -0.0656 -0.1859 0.6969 0.033 Uiso calc R 1 . .
loop_
    _atom_site_aniso_label
    _atom_site_aniso_U_11
    _atom_site_aniso_U_22
    _atom_site_aniso_U_33
    _atom_site_aniso_U_12
    _atom_site_aniso_U_13
    _atom_site_aniso_U_23
    Cl1 0.0357(3) 0.0364(3) 0.0268(3) -0.0187(2) 0.0064(2) -0.0037(2)
    Cl2 0.0393(3) 0.0396(3) 0.0294(3) -0.0234(2) 0.0074(2) -0.0053(2)
    S1 0.0320(3) 0.0300(3) 0.0205(3) -0.0019(2) 0.0051(2) -0.0043(2)
    S2 0.0226(2) 0.0284(3) 0.0189(3) -0.0114(2) 0.00193(19) -0.0018(2)
    O1 0.0310(8) 0.0627(11) 0.0270(9) -0.0042(8) 0.0108(7) -0.0027(8)
    O2 0.0704(11) 0.0260(8) 0.0323(9) -0.0015(8) -0.0032(8) -0.0091(7)
    O3 0.0515(9) 0.0381(9) 0.0277(8) -0.0269(7) 0.0168(7) -0.0175(7)
    O4 0.0253(7) 0.0407(9) 0.0231(8) -0.0080(6) 0.0070(6) -0.0029(7)
    O5 0.0337(8) 0.0335(8) 0.0287(8) -0.0181(6) -0.0019(6) -0.0066(7)
    O6 0.0458(9) 0.0357(8) 0.0272(8) -0.0248(7) 0.0162(7) -0.0172(7)
    N1 0.0224(8) 0.0312(9) 0.0190(9) -0.0097(7) 0.0034(7) -0.0027(7)
    N2 0.0277(9) 0.0294(9) 0.0206(9) -0.0130(7) 0.0013(7) -0.0048(7)
    N3 0.0270(8) 0.0282(9) 0.0162(8) -0.0137(7) 0.0040(7) -0.0049(7)
    N4 0.0356(9) 0.0314(10) 0.0209(9) -0.0203(8) 0.0084(7) -0.0114(8)
    N5 0.0273(8) 0.0280(9) 0.0207(9) -0.0103(7) 0.0029(7) -0.0100(7)
    N6 0.0234(8) 0.0243(9) 0.0179(8) -0.0083(7) 0.0015(7) -0.0014(7)
    N7 0.0257(8) 0.0247(9) 0.0198(9) -0.0113(7) 0.0006(7) -0.0012(7)
    N8 0.0269(8) 0.0238(9) 0.0172(8) -0.0128(7) 0.0039(7) -0.0039(7)
    N9 0.0338(9) 0.0304(9) 0.0218(9) -0.0191(8) 0.0094(7) -0.0133(8)
    N10 0.0256(8) 0.0270(9) 0.0196(9) -0.0102(7) 0.0037(7) -0.0094(7)
    C1 0.0289(10) 0.0294(11) 0.0258(11) -0.0132(9) -0.0026(8) -0.0064(9)
    C2 0.0347(11) 0.0344(12) 0.0267(12) -0.0134(9) -0.0100(9) -0.0016(10)
    C3 0.0451(13) 0.0373(13) 0.0197(11) -0.0202(10) -0.0026(9) -0.0003(9)
    C4 0.0370(12) 0.0323(12) 0.0217(11) -0.0115(9) 0.0030(9) -0.0034(9)
    C5 0.0313(11) 0.0246(11) 0.0202(11) -0.0106(8) 0.0017(8) -0.0038(9)
    C6 0.0289(10) 0.0221(10) 0.0218(10) -0.0132(8) -0.0003(8) -0.0050(8)
    C7 0.0246(10) 0.0222(10) 0.0187(10) -0.0110(8) 0.0019(8) -0.0055(8)
    C8 0.0229(10) 0.0250(10) 0.0197(10) -0.0096(8) 0.0026(8) -0.0060(8)
    C9 0.0299(11) 0.0446(14) 0.0354(13) -0.0199(10) 0.0006(10) -0.0073(11)
    C10 0.0267(10) 0.0251(10) 0.0205(10) -0.0115(8) 0.0010(8) -0.0060(8)
    C11 0.0361(12) 0.0405(13) 0.0215(11) -0.0138(10) -0.0023(9) -0.0001(10)
    C12 0.0308(10) 0.0299(11) 0.0210(11) -0.0167(9) 0.0093(8) -0.0093(9)
    C13 0.0277(10) 0.0305(11) 0.0202(10) -0.0140(9) 0.0048(8) -0.0074(9)
    C14 0.0263(10) 0.0313(11) 0.0216(11) -0.0148(9) 0.0048(8) -0.0079(9)
    C15 0.0240(10) 0.0287(11) 0.0180(10) -0.0081(8) -0.0003(8) -0.0055(8)
    C16 0.0241(10) 0.0322(11) 0.0208(10) -0.0097(8) 0.0006(8) -0.0052(9)
    C17 0.0326(11) 0.0463(14) 0.0213(11) -0.0135(10) 0.0074(9) -0.0109(10)
    C18 0.0384(12) 0.0500(15) 0.0286(12) -0.0148(11) 0.0080(10) -0.0218(11)
    C19 0.0415(12) 0.0390(13) 0.0314(12) -0.0148(10) 0.0017(10) -0.0169(10)
    C20 0.0334(11) 0.0360(12) 0.0226(11) -0.0170(9) 0.0061(9) -0.0088(9)
    C21 0.0264(10) 0.0281(11) 0.0258(11) -0.0138(8) -0.0021(8) -0.0033(9)
    C22 0.0327(11) 0.0336(12) 0.0246(11) -0.0143(9) -0.0088(9) -0.0005(9)
    C23 0.0386(12) 0.0335(12) 0.0187(10) -0.0171(9) -0.0024(9) -0.0018(9)
    C24 0.0315(10) 0.0271(11) 0.0200(10) -0.0136(9) 0.0012(8) -0.0033(9)
    C25 0.0266(10) 0.0212(10) 0.0189(10) -0.0103(8) -0.0004(8) -0.0027(8)
    C26 0.0281(10) 0.0219(10) 0.0192(10) -0.0125(8) 0.0012(8) -0.0037(8)
    C27 0.0232(9) 0.0227(10) 0.0189(10) -0.0116(8) 0.0013(8) -0.0030(8)
    C28 0.0224(9) 0.0261(10) 0.0178(10) -0.0111(8) 0.0015(8) -0.0031(8)
    C29 0.0386(12) 0.0261(11) 0.0296(12) -0.0097(9) 0.0006(9) -0.0066(9)
    C30 0.0250(10) 0.0239(10) 0.0199(10) -0.0115(8) 0.0016(8) -0.0057(8)
    C31 0.0331(11) 0.0323(12) 0.0201(11) -0.0096(9) 0.0011(9) 0.0008(9)
    C32 0.0301(10) 0.0269(11) 0.0197(10) -0.0145(8) 0.0084(8) -0.0080(9)
    C33 0.0255(10) 0.0277(11) 0.0201(10) -0.0122(8) 0.0044(8) -0.0066(9)
    C34 0.0267(10) 0.0280(11) 0.0217(10) -0.0141(8) 0.0042(8) -0.0083(9)
    C35 0.0208(9) 0.0285(11) 0.0174(10) -0.0079(8) 0.0012(8) -0.0055(8)
    C36 0.0222(10) 0.0335(12) 0.0219(11) -0.0097(8) 0.0003(8) -0.0062(9)
    C37 0.0269(10) 0.0478(14) 0.0185(11) -0.0136(10) 0.0051(8) -0.0086(10)
    C38 0.0294(11) 0.0512(14) 0.0263(12) -0.0114(10) 0.0033(9) -0.0215(11)
    C39 0.0320(11) 0.0368(12) 0.0314(12) -0.0124(9) 0.0006(9) -0.0155(10)
    C40 0.0273(10) 0.0329(11) 0.0234(11) -0.0131(9) 0.0030(8) -0.0094(9)
_geom_special_details
;
All e.s.d.'s (except the e.s.d. in the dihedral angle between two l.s. planes)
are estimated using the full covariance matrix. The cell e.s.d.'s are taken
into account individually in the estimation of e.s.d.'s in distances, angles
and torsion angles; correlations between e.s.d.'s in cell parameters are only
used when they are defined by crystal symmetry. An approximate (isotropic)
treatment of cell e.s.d.'s is used for estimating e.s.d.'s involving l.s.
planes.
;
loop_
    _geom_bond_atom_site_label_1
    _geom_bond_atom_site_label_2
    _geom_bond_site_symmetry_2
    _geom_bond_distance
    _geom_bond_publ_flag
    Cl1 C16 . 1.744(2) ?
    Cl2 C36 . 1.744(2) ?
    S1 O2 . 1.4276(17) ?
    S1 O1 . 1.4298(17) ?
    S1 N1 . 1.6481(17) ?
    S1 C5 . 1.769(2) ?
    S2 O4 . 1.4295(14) ?
    S2 O5 . 1.4315(15) ?
    S2 N6 . 1.6440(16) ?
    S2 C25 . 1.7734(19) ?
    O3 C13 . 1.225(2) ?
    O6 C33 . 1.228(2) ?
    N1 C8 . 1.430(2) ?
    N1 C9 . 1.483(3) ?
    N2 C7 . 1.334(2) ?
    N2 N3 . 1.363(2) ?
    N3 C10 . 1.365(2) ?
    N3 C12 . 1.448(2) ?
    N4 C13 . 1.343(2) ?
    N4 N5 . 1.380(2) ?
    N4 H04 . 0.8800 ?
    N5 C14 . 1.278(2) ?
    N6 C28 . 1.430(2) ?
    N6 C29 . 1.484(3) ?
    N7 C27 . 1.338(2) ?
    N7 N8 . 1.362(2) ?
    N8 C30 . 1.361(2) ?
    N8 C32 . 1.446(2) ?
    N9 C33 . 1.341(2) ?
    N9 N10 . 1.382(2) ?
    N9 H09 . 0.8800 ?
    N10 C34 . 1.274(2) ?
    C1 C2 . 1.383(3) ?
    C1 C6 . 1.394(3) ?
    C1 H1 . 0.9500 ?
    C2 C3 . 1.388(3) ?
    C2 H2 . 0.9500 ?
    C3 C4 . 1.383(3) ?
    C3 H3 . 0.9500 ?
    C4 C5 . 1.390(3) ?
    C4 H4 . 0.9500 ?
    C5 C6 . 1.408(3) ?
    C6 C7 . 1.461(3) ?
    C7 C8 . 1.407(3) ?
    C8 C10 . 1.371(3) ?
    C9 H9A . 0.9800 ?
    C9 H9B . 0.9800 ?
    C9 H9C . 0.9800 ?
    C10 C11 . 1.488(3) ?
    C11 H11A . 0.9800 ?
    C11 H11B . 0.9800 ?
    C11 H11C . 0.9800 ?
    C12 C13 . 1.521(3) ?
    C12 H12A . 0.9900 ?
    C12 H12B . 0.9900 ?
    C14 C15 . 1.460(3) ?
    C14 H14 . 0.9500 ?
    C15 C20 . 1.395(3) ?
    C15 C16 . 1.398(3) ?
    C16 C17 . 1.388(3) ?
    C17 C18 . 1.384(3) ?
    C17 H17 . 0.9500 ?
    C18 C19 . 1.384(3) ?
    C18 H18 . 0.9500 ?
    C19 C20 . 1.378(3) ?
    C19 H19 . 0.9500 ?
    C20 H20 . 0.9500 ?
    C21 C22 . 1.386(3) ?
    C21 C26 . 1.393(3) ?
    C21 H21 . 0.9500 ?
    C22 C23 . 1.389(3) ?
    C22 H22 . 0.9500 ?
    C23 C24 . 1.387(3) ?
    C23 H23 . 0.9500 ?
    C24 C25 . 1.388(3) ?
    C24 H24 . 0.9500 ?
    C25 C26 . 1.410(3) ?
    C26 C27 . 1.460(3) ?
    C27 C28 . 1.405(3) ?
    C28 C30 . 1.373(3) ?
    C29 H29A . 0.9800 ?
    C29 H29B . 0.9800 ?
    C29 H29C . 0.9800 ?
    C30 C31 . 1.483(3) ?
    C31 H31A . 0.9800 ?
    C31 H31B . 0.9800 ?
    C31 H31C . 0.9800 ?
    C32 C33 . 1.521(3) ?
    C32 H32A . 0.9900 ?
    C32 H32B . 0.9900 ?
    C34 C35 . 1.466(3) ?
    C34 H34 . 0.9500 ?
    C35 C40 . 1.396(3) ?
    C35 C36 . 1.401(3) ?
    C36 C37 . 1.388(3) ?
    C37 C38 . 1.381(3) ?
    C37 H37 . 0.9500 ?
    C38 C39 . 1.383(3) ?
    C38 H38 . 0.9500 ?
    C39 C40 . 1.379(3) ?
    C39 H39 . 0.9500 ?
    C40 H40 . 0.9500 ?
loop_
    _geom_angle_atom_site_label_1
    _geom_angle_atom_site_label_2
    _geom_angle_atom_site_label_3
    _geom_angle_site_symmetry_1
    _geom_angle_site_symmetry_3
    _geom_angle
    _geom_angle_publ_flag
    O2 S1 O1 . . 119.67(11) ?
    O2 S1 N1 . . 107.75(9) ?
    O1 S1 N1 . . 107.62(10) ?
    O2 S1 C5 . . 106.56(10) ?
    O1 S1 C5 . . 109.55(10) ?
    N1 S1 C5 . . 104.71(9) ?
    O4 S2 O5 . . 119.73(9) ?
    O4 S2 N6 . . 108.16(9) ?
    O5 S2 N6 . . 107.65(8) ?
    O4 S2 C25 . . 109.04(9) ?
    O5 S2 C25 . . 107.54(9) ?
    N6 S2 C25 . . 103.53(8) ?
    C8 N1 C9 . . 113.18(16) ?
    C8 N1 S1 . . 110.51(12) ?
    C9 N1 S1 . . 115.83(13) ?
    C7 N2 N3 . . 103.85(15) ?
    N2 N3 C10 . . 113.56(15) ?
    N2 N3 C12 . . 119.49(15) ?
    C10 N3 C12 . . 126.94(17) ?
    C13 N4 N5 . . 121.66(16) ?
    C13 N4 H04 . . 119.2 ?
    N5 N4 H04 . . 119.2 ?
    C14 N5 N4 . . 113.66(16) ?
    C28 N6 C29 . . 115.32(15) ?
    C28 N6 S2 . . 109.81(12) ?
    C29 N6 S2 . . 115.80(13) ?
    C27 N7 N8 . . 103.62(15) ?
    C30 N8 N7 . . 113.79(15) ?
    C30 N8 C32 . . 126.45(17) ?
    N7 N8 C32 . . 119.58(15) ?
    C33 N9 N10 . . 121.36(16) ?
    C33 N9 H09 . . 119.3 ?
    N10 N9 H09 . . 119.3 ?
    C34 N10 N9 . . 113.79(16) ?
    C2 C1 C6 . . 120.39(19) ?
    C2 C1 H1 . . 119.8 ?
    C6 C1 H1 . . 119.8 ?
    C1 C2 C3 . . 121.03(19) ?
    C1 C2 H2 . . 119.5 ?
    C3 C2 H2 . . 119.5 ?
    C4 C3 C2 . . 119.8(2) ?
    C4 C3 H3 . . 120.1 ?
    C2 C3 H3 . . 120.1 ?
    C3 C4 C5 . . 119.4(2) ?
    C3 C4 H4 . . 120.3 ?
    C5 C4 H4 . . 120.3 ?
    C4 C5 C6 . . 121.53(19) ?
    C4 C5 S1 . . 119.17(15) ?
    C6 C5 S1 . . 119.13(15) ?
    C1 C6 C5 . . 117.93(18) ?
    C1 C6 C7 . . 123.84(18) ?
    C5 C6 C7 . . 118.22(17) ?
    N2 C7 C8 . . 111.11(16) ?
    N2 C7 C6 . . 125.81(17) ?
    C8 C7 C6 . . 123.06(16) ?
    C10 C8 C7 . . 106.71(16) ?
    C10 C8 N1 . . 128.69(17) ?
    C7 C8 N1 . . 124.34(17) ?
    N1 C9 H9A . . 109.5 ?
    N1 C9 H9B . . 109.5 ?
    H9A C9 H9B . . 109.5 ?
    N1 C9 H9C . . 109.5 ?
    H9A C9 H9C . . 109.5 ?
    H9B C9 H9C . . 109.5 ?
    N3 C10 C8 . . 104.75(17) ?
    N3 C10 C11 . . 124.02(17) ?
    C8 C10 C11 . . 131.22(18) ?
    C10 C11 H11A . . 109.5 ?
    C10 C11 H11B . . 109.5 ?
    H11A C11 H11B . . 109.5 ?
    C10 C11 H11C . . 109.5 ?
    H11A C11 H11C . . 109.5 ?
    H11B C11 H11C . . 109.5 ?
    N3 C12 C13 . . 112.17(16) ?
    N3 C12 H12A . . 109.2 ?
    C13 C12 H12A . . 109.2 ?
    N3 C12 H12B . . 109.2 ?
    C13 C12 H12B . . 109.2 ?
    H12A C12 H12B . . 107.9 ?
    O3 C13 N4 . . 121.57(18) ?
    O3 C13 C12 . . 122.80(17) ?
    N4 C13 C12 . . 115.63(17) ?
    N5 C14 C15 . . 120.76(18) ?
    N5 C14 H14 . . 119.6 ?
    C15 C14 H14 . . 119.6 ?
    C20 C15 C16 . . 117.54(18) ?
    C20 C15 C14 . . 120.97(18) ?
    C16 C15 C14 . . 121.48(18) ?
    C17 C16 C15 . . 121.44(19) ?
    C17 C16 Cl1 . . 118.40(16) ?
    C15 C16 Cl1 . . 120.16(15) ?
    C18 C17 C16 . . 119.5(2) ?
    C18 C17 H17 . . 120.3 ?
    C16 C17 H17 . . 120.3 ?
    C17 C18 C19 . . 120.1(2) ?
    C17 C18 H18 . . 119.9 ?
    C19 C18 H18 . . 119.9 ?
    C20 C19 C18 . . 120.0(2) ?
    C20 C19 H19 . . 120.0 ?
    C18 C19 H19 . . 120.0 ?
    C19 C20 C15 . . 121.4(2) ?
    C19 C20 H20 . . 119.3 ?
    C15 C20 H20 . . 119.3 ?
    C22 C21 C26 . . 120.25(18) ?
    C22 C21 H21 . . 119.9 ?
    C26 C21 H21 . . 119.9 ?
    C21 C22 C23 . . 121.22(19) ?
    C21 C22 H22 . . 119.4 ?
    C23 C22 H22 . . 119.4 ?
    C24 C23 C22 . . 119.52(19) ?
    C24 C23 H23 . . 120.2 ?
    C22 C23 H23 . . 120.2 ?
    C23 C24 C25 . . 119.43(19) ?
    C23 C24 H24 . . 120.3 ?
    C25 C24 H24 . . 120.3 ?
    C24 C25 C26 . . 121.56(17) ?
    C24 C25 S2 . . 120.38(15) ?
    C26 C25 S2 . . 118.03(14) ?
    C21 C26 C25 . . 117.97(17) ?
    C21 C26 C27 . . 124.23(17) ?
    C25 C26 C27 . . 117.72(17) ?
    N7 C27 C28 . . 111.17(16) ?
    N7 C27 C26 . . 126.21(17) ?
    C28 C27 C26 . . 122.61(17) ?
    C30 C28 C27 . . 106.59(16) ?
    C30 C28 N6 . . 128.76(17) ?
    C27 C28 N6 . . 124.65(17) ?
    N6 C29 H29A . . 109.5 ?
    N6 C29 H29B . . 109.5 ?
    H29A C29 H29B . . 109.5 ?
    N6 C29 H29C . . 109.5 ?
    H29A C29 H29C . . 109.5 ?
    H29B C29 H29C . . 109.5 ?
    N8 C30 C28 . . 104.83(16) ?
    N8 C30 C31 . . 124.68(17) ?
    C28 C30 C31 . . 130.49(17) ?
    C30 C31 H31A . . 109.5 ?
    C30 C31 H31B . . 109.5 ?
    H31A C31 H31B . . 109.5 ?
    C30 C31 H31C . . 109.5 ?
    H31A C31 H31C . . 109.5 ?
    H31B C31 H31C . . 109.5 ?
    N8 C32 C33 . . 111.10(15) ?
    N8 C32 H32A . . 109.4 ?
    C33 C32 H32A . . 109.4 ?
    N8 C32 H32B . . 109.4 ?
    C33 C32 H32B . . 109.4 ?
    H32A C32 H32B . . 108.0 ?
    O6 C33 N9 . . 121.04(18) ?
    O6 C33 C32 . . 122.09(17) ?
    N9 C33 C32 . . 116.87(16) ?
    N10 C34 C35 . . 120.56(18) ?
    N10 C34 H34 . . 119.7 ?
    C35 C34 H34 . . 119.7 ?
    C40 C35 C36 . . 117.36(18) ?
    C40 C35 C34 . . 120.32(18) ?
    C36 C35 C34 . . 122.32(18) ?
    C37 C36 C35 . . 121.51(19) ?
    C37 C36 Cl2 . . 118.54(16) ?
    C35 C36 Cl2 . . 119.96(15) ?
    C38 C37 C36 . . 119.40(19) ?
    C38 C37 H37 . . 120.3 ?
    C36 C37 H37 . . 120.3 ?
    C37 C38 C39 . . 120.28(19) ?
    C37 C38 H38 . . 119.9 ?
    C39 C38 H38 . . 119.9 ?
    C40 C39 C38 . . 120.0(2) ?
    C40 C39 H39 . . 120.0 ?
    C38 C39 H39 . . 120.0 ?
    C39 C40 C35 . . 121.42(19) ?
    C39 C40 H40 . . 119.3 ?
    C35 C40 H40 . . 119.3 ?
loop_
    _geom_torsion_atom_site_label_1
    _geom_torsion_atom_site_label_2
    _geom_torsion_atom_site_label_3
    _geom_torsion_atom_site_label_4
    _geom_torsion_site_symmetry_1
    _geom_torsion_site_symmetry_2
    _geom_torsion_site_symmetry_3
    _geom_torsion_site_symmetry_4
    _geom_torsion
    _geom_torsion_publ_flag
    O2 S1 N1 C8 . . . . 64.64(15) ?
    O1 S1 N1 C8 . . . . -165.04(13) ?
    C5 S1 N1 C8 . . . . -48.53(15) ?
    O2 S1 N1 C9 . . . . -164.98(14) ?
    O1 S1 N1 C9 . . . . -34.66(17) ?
    C5 S1 N1 C9 . . . . 81.85(15) ?
    C7 N2 N3 C10 . . . . 1.0(2) ?
    C7 N2 N3 C12 . . . . 179.57(16) ?
    C13 N4 N5 C14 . . . . 176.32(19) ?
    O4 S2 N6 C28 . . . . -167.43(12) ?
    O5 S2 N6 C28 . . . . 61.86(14) ?
    C25 S2 N6 C28 . . . . -51.83(14) ?
    O4 S2 N6 C29 . . . . -34.67(16) ?
    O5 S2 N6 C29 . . . . -165.37(13) ?
    C25 S2 N6 C29 . . . . 80.94(15) ?
    C27 N7 N8 C30 . . . . 0.4(2) ?
    C27 N7 N8 C32 . . . . -175.10(15) ?
    C33 N9 N10 C34 . . . . -175.35(18) ?
    C6 C1 C2 C3 . . . . 0.0(3) ?
    C1 C2 C3 C4 . . . . 0.8(3) ?
    C2 C3 C4 C5 . . . . -1.0(3) ?
    C3 C4 C5 C6 . . . . 0.4(3) ?
    C3 C4 C5 S1 . . . . -174.74(16) ?
    O2 S1 C5 C4 . . . . 95.97(18) ?
    O1 S1 C5 C4 . . . . -34.8(2) ?
    N1 S1 C5 C4 . . . . -150.01(16) ?
    O2 S1 C5 C6 . . . . -79.25(17) ?
    O1 S1 C5 C6 . . . . 149.94(16) ?
    N1 S1 C5 C6 . . . . 34.76(18) ?
    C2 C1 C6 C5 . . . . -0.6(3) ?
    C2 C1 C6 C7 . . . . -179.12(18) ?
    C4 C5 C6 C1 . . . . 0.4(3) ?
    S1 C5 C6 C1 . . . . 175.55(14) ?
    C4 C5 C6 C7 . . . . 179.03(18) ?
    S1 C5 C6 C7 . . . . -5.9(2) ?
    N3 N2 C7 C8 . . . . -0.2(2) ?
    N3 N2 C7 C6 . . . . -178.90(17) ?
    C1 C6 C7 N2 . . . . -14.4(3) ?
    C5 C6 C7 N2 . . . . 167.13(18) ?
    C1 C6 C7 C8 . . . . 167.05(18) ?
    C5 C6 C7 C8 . . . . -11.5(3) ?
    N2 C7 C8 C10 . . . . -0.7(2) ?
    C6 C7 C8 C10 . . . . 178.07(17) ?
    N2 C7 C8 N1 . . . . 173.85(17) ?
    C6 C7 C8 N1 . . . . -7.4(3) ?
    C9 N1 C8 C10 . . . . 82.0(2) ?
    S1 N1 C8 C10 . . . . -146.19(18) ?
    C9 N1 C8 C7 . . . . -91.3(2) ?
    S1 N1 C8 C7 . . . . 40.5(2) ?
    N2 N3 C10 C8 . . . . -1.5(2) ?
    C12 N3 C10 C8 . . . . -179.88(17) ?
    N2 N3 C10 C11 . . . . 177.98(18) ?
    C12 N3 C10 C11 . . . . -0.4(3) ?
    C7 C8 C10 N3 . . . . 1.2(2) ?
    N1 C8 C10 N3 . . . . -172.99(18) ?
    C7 C8 C10 C11 . . . . -178.1(2) ?
    N1 C8 C10 C11 . . . . 7.6(4) ?
    N2 N3 C12 C13 . . . . -87.3(2) ?
    C10 N3 C12 C13 . . . . 91.0(2) ?
    N5 N4 C13 O3 . . . . -175.86(18) ?
    N5 N4 C13 C12 . . . . 4.7(3) ?
    N3 C12 C13 O3 . . . . 3.9(3) ?
    N3 C12 C13 N4 . . . . -176.66(17) ?
    N4 N5 C14 C15 . . . . -178.77(16) ?
    N5 C14 C15 C20 . . . . 0.9(3) ?
    N5 C14 C15 C16 . . . . -179.43(19) ?
    C20 C15 C16 C17 . . . . -0.5(3) ?
    C14 C15 C16 C17 . . . . 179.85(18) ?
    C20 C15 C16 Cl1 . . . . 179.16(15) ?
    C14 C15 C16 Cl1 . . . . -0.5(3) ?
    C15 C16 C17 C18 . . . . -0.6(3) ?
    Cl1 C16 C17 C18 . . . . 179.75(17) ?
    C16 C17 C18 C19 . . . . 0.9(3) ?
    C17 C18 C19 C20 . . . . -0.1(3) ?
    C18 C19 C20 C15 . . . . -1.1(3) ?
    C16 C15 C20 C19 . . . . 1.3(3) ?
    C14 C15 C20 C19 . . . . -179.00(19) ?
    C26 C21 C22 C23 . . . . 1.4(3) ?
    C21 C22 C23 C24 . . . . -1.1(3) ?
    C22 C23 C24 C25 . . . . -0.9(3) ?
    C23 C24 C25 C26 . . . . 2.6(3) ?
    C23 C24 C25 S2 . . . . -175.41(15) ?
    O4 S2 C25 C24 . . . . -26.45(19) ?
    O5 S2 C25 C24 . . . . 104.80(16) ?
    N6 S2 C25 C24 . . . . -141.43(16) ?
    O4 S2 C25 C26 . . . . 155.45(15) ?
    O5 S2 C25 C26 . . . . -73.30(16) ?
    N6 S2 C25 C26 . . . . 40.48(17) ?
    C22 C21 C26 C25 . . . . 0.3(3) ?
    C22 C21 C26 C27 . . . . -176.28(18) ?
    C24 C25 C26 C21 . . . . -2.3(3) ?
    S2 C25 C26 C21 . . . . 175.79(14) ?
    C24 C25 C26 C27 . . . . 174.49(17) ?
    S2 C25 C26 C27 . . . . -7.4(2) ?
    N8 N7 C27 C28 . . . . -0.7(2) ?
    N8 N7 C27 C26 . . . . 178.13(17) ?
    C21 C26 C27 N7 . . . . -19.1(3) ?
    C25 C26 C27 N7 . . . . 164.35(18) ?
    C21 C26 C27 C28 . . . . 159.56(19) ?
    C25 C26 C27 C28 . . . . -17.0(3) ?
    N7 C27 C28 C30 . . . . 0.7(2) ?
    C26 C27 C28 C30 . . . . -178.12(17) ?
    N7 C27 C28 N6 . . . . -179.99(16) ?
    C26 C27 C28 N6 . . . . 1.2(3) ?
    C29 N6 C28 C30 . . . . 83.4(2) ?
    S2 N6 C28 C30 . . . . -143.56(18) ?
    C29 N6 C28 C27 . . . . -95.7(2) ?
    S2 N6 C28 C27 . . . . 37.3(2) ?
    N7 N8 C30 C28 . . . . 0.0(2) ?
    C32 N8 C30 C28 . . . . 175.16(17) ?
    N7 N8 C30 C31 . . . . -179.45(17) ?
    C32 N8 C30 C31 . . . . -4.3(3) ?
    C27 C28 C30 N8 . . . . -0.4(2) ?
    N6 C28 C30 N8 . . . . -179.69(18) ?
    C27 C28 C30 C31 . . . . 179.02(19) ?
    N6 C28 C30 C31 . . . . -0.2(3) ?
    C30 N8 C32 C33 . . . . -76.9(2) ?
    N7 N8 C32 C33 . . . . 97.98(19) ?
    N10 N9 C33 O6 . . . . 176.29(17) ?
    N10 N9 C33 C32 . . . . -3.5(3) ?
    N8 C32 C33 O6 . . . . -2.4(3) ?
    N8 C32 C33 N9 . . . . 177.41(17) ?
    N9 N10 C34 C35 . . . . 179.12(16) ?
    N10 C34 C35 C40 . . . . 1.0(3) ?
    N10 C34 C35 C36 . . . . -179.33(19) ?
    C40 C35 C36 C37 . . . . -0.5(3) ?
    C34 C35 C36 C37 . . . . 179.91(18) ?
    C40 C35 C36 Cl2 . . . . 179.38(14) ?
    C34 C35 C36 Cl2 . . . . -0.3(3) ?
    C35 C36 C37 C38 . . . . 1.9(3) ?
    Cl2 C36 C37 C38 . . . . -177.96(16) ?
    C36 C37 C38 C39 . . . . -1.6(3) ?
    C37 C38 C39 C40 . . . . -0.1(3) ?
    C38 C39 C40 C35 . . . . 1.5(3) ?
    C36 C35 C40 C39 . . . . -1.3(3) ?
    C34 C35 C40 C39 . . . . 178.39(19) ?
loop_
    _geom_hbond_atom_site_label_D
    _geom_hbond_atom_site_label_H
    _geom_hbond_atom_site_label_A
    _geom_hbond_site_symmetry_A
    _geom_hbond_distance_DH
    _geom_hbond_distance_HA
    _geom_hbond_distance_DA
    _geom_hbond_angle_DHA
    _geom_hbond_publ_flag
    C14 H14 Cl1 . 0.95 2.64 3.048(2) 106.4 n
    C34 H34 Cl2 . 0.95 2.67 3.068(2) 105.7 n
    N4 H04 O3 2_565 0.88 2.01 2.883(2) 172.0 y
    N9 H09 O6 2_546 0.88 1.96 2.837(2) 173.2 y
    C18 H18 O1 1_654 0.95 2.55 3.204(3) 126.6 y
    C29 H29A O2 1_645 0.98 2.31 3.266(3) 165.4 y
    C38 H38 O4 1_456 0.95 2.54 3.233(2) 129.9 y
    C9 H9B O1 . 0.98 2.49 2.843(3) 100.8 n
    C29 H29B O4 . 0.98 2.51 2.851(3) 100.3 n
