# Supplementary material for: N′-(2-Chloro­benzyl­idene)-2-(3,4-dimethyl-5,5-dioxo-2H,4H-pyrazolo­[4,3-c][1,2]benzothia­zin-2-yl)acetohydrazide
Source: Acta Crystallogr Sect E Struct Rep Online. 2010 Dec 24;67(Pt 1):o218–9. doi: 10.1107/S160053681005227X (PMC3050389; doi:10.1107/S160053681005227X)
Supplement: Supplementary file 2 [file e-67-0o218-Isup2.hkl]

#
# h,k,l, Fc-squared, Fo-squared, sigma(Fo-squared) and status flag
#
data_I
_shelx_title ' Compound X'
_shelx_refln_list_code          4
_shelx_F_calc_maximum      162.02
_exptl_crystal_F_000       920.00
_reflns_d_resolution_high  0.8409
 
loop_
 _symmetry_equiv_pos_as_xyz
 'x, y, z'
 '-x, -y, -z'
 
_cell_length_a    11.4881
_cell_length_b    12.7518
_cell_length_c    15.5690
_cell_angle_alpha  71.278
_cell_angle_beta   78.684
_cell_angle_gamma  70.491
 
_shelx_F_squared_multiplier     1.000
 
loop_
 _refln_index_h
 _refln_index_k
 _refln_index_l
 _refln_F_squared_calc
 _refln_F_squared_meas
 _refln_F_squared_sigma
 _refln_observed_status
   2   0   0      501.86      515.60      7.56 o
   3   0   0    15791.49    14414.96    163.58 o
   4   0   0     2268.19     2001.97     25.04 o
   5   0   0     4627.77     4388.36     55.98 o
   6   0   0      349.72      372.72      6.92 o
   7   0   0      818.46      847.98     12.85 o
   8   0   0    12473.45    12569.36    160.37 o
   9   0   0     3346.35     3407.10     79.45 o
  10   0   0       46.04       41.98      5.57 o
  11   0   0       61.06       58.70      6.53 o
  12   0   0      492.29      557.41     23.50 o
 -12   1   0       74.80       66.04      8.06 o
 -11   1   0        1.10       -0.53      5.71 o
 -10   1   0      176.47      179.24      7.97 o
  -9   1   0      148.79      145.00      6.33 o
  -8   1   0       21.39       21.61      4.52 o
  -7   1   0       60.61       77.96      7.95 o
  -6   1   0     2224.45     2206.34     27.95 o
  -5   1   0     2484.09     2427.49     30.63 o
  -4   1   0     2976.62     2909.73     35.05 o
  -3   1   0     5721.37     5141.23     57.35 o
  -2   1   0      644.92      632.59      9.27 o
   3   1   0     1575.67     1400.50     18.29 o
   4   1   0     1547.52     1427.21     19.79 o
   5   1   0      314.26      330.54      8.10 o
   6   1   0     2605.25     2475.48     32.68 o
   7   1   0      122.41      144.34      8.29 o
   8   1   0      605.74      686.65     12.34 o
   9   1   0     1481.35     1630.93     25.45 o
  10   1   0      394.88      384.14     10.32 o
  11   1   0      328.19      377.77     11.37 o
  12   1   0       39.67       35.17      6.10 o
  13   1   0       86.28       96.31     11.04 o
 -12   2   0       96.09       87.20     16.05 o
 -11   2   0     1381.93     1450.91     32.77 o
 -10   2   0      752.34      789.03     19.09 o
  -9   2   0      516.25      496.36     10.37 o
  -8   2   0     2140.96     2349.25     31.84 o
  -7   2   0     4701.48     4820.17     57.01 o
  -6   2   0     3784.14     3980.55     48.68 o
  -5   2   0       23.60       15.46      2.23 o
  -4   2   0      210.58      225.42      5.60 o
  -3   2   0    13345.65    12377.15    144.88 o
  -2   2   0     6706.61     6093.22     70.87 o
  -1   2   0     1142.55     1149.46     20.20 o
   2   2   0     2833.55     2375.81     98.87 o
   3   2   0      369.04      474.40      8.32 o
   4   2   0      567.31      576.09     14.32 o
   5   2   0      274.94      282.73      5.60 o
   6   2   0     1235.29     1184.28     36.71 o
   7   2   0     2135.44     2058.07     30.43 o
   8   2   0      423.17      397.93      8.05 o
   9   2   0      513.26      551.72     10.95 o
  10   2   0      331.78      328.17      9.67 o
  11   2   0      232.92      227.66      7.67 o
  12   2   0      512.79      476.26     14.61 o
  13   2   0        0.50       -6.49     10.08 o
 -11   3   0        5.83        6.59      6.20 o
 -10   3   0      222.57      212.12      9.21 o
  -9   3   0      106.09      101.74      8.85 o
  -8   3   0     3647.31     3874.78     92.78 o
  -7   3   0     1280.03     1320.72     30.71 o
  -6   3   0       18.47       19.04      4.98 o
  -5   3   0      189.53      150.42      6.09 o
  -4   3   0      638.25      591.08      9.57 o
  -3   3   0      126.17      158.88      4.35 o
  -2   3   0     3982.94     3813.38     49.39 o
  -1   3   0     1851.20     1615.27     26.88 o
   0   3   0      538.61      591.17     16.33 o
   1   3   0     8808.54     8330.68    155.31 o
   2   3   0     2592.86     2640.07     39.90 o
   3   3   0     8348.78     7695.83    124.94 o
   4   3   0     1375.29     1269.80     33.71 o
   5   3   0        9.12       16.87      2.53 o
   6   3   0     1282.16     1455.40     23.16 o
   7   3   0     1409.01     1568.89     34.45 o
   8   3   0      849.07      836.45     14.15 o
   9   3   0      593.38      617.80     18.00 o
  10   3   0       37.85       27.70      4.67 o
  11   3   0       77.96       73.91      6.19 o
  12   3   0      944.88     1009.04     22.27 o
  13   3   0       67.00       57.85      8.38 o
 -11   4   0       20.91       18.85     10.14 o
 -10   4   0      137.53      126.10      6.71 o
  -9   4   0       57.07       64.42      4.86 o
  -8   4   0       16.56       16.47      3.60 o
  -7   4   0       97.93       97.84      4.83 o
  -6   4   0       65.19       67.47      7.42 o
  -5   4   0      414.01      377.79      8.10 o
  -4   4   0      341.44      319.36     11.13 o
  -3   4   0       73.63       81.67      4.45 o
  -2   4   0      605.60      554.96     10.63 o
  -1   4   0     2356.60     2213.25     45.62 o
   0   4   0       98.32       87.69      4.44 o
   1   4   0       23.49       24.24      3.34 o
   2   4   0    23532.62    23409.83    525.14 o
   3   4   0      130.55      122.47      5.50 o
   4   4   0        0.63        5.23      3.68 o
   5   4   0      329.91      364.84      6.71 o
   6   4   0      130.79      112.28      4.28 o
   7   4   0        8.74       11.75      2.16 o
   8   4   0        7.25       -2.85      2.36 o
   9   4   0      144.21      146.72      5.12 o
  10   4   0      563.72      575.69     14.94 o
  11   4   0      239.87      246.94     16.45 o
  12   4   0      104.41      100.83     19.02 o
  13   4   0      192.19      166.99     12.90 o
 -10   5   0      152.08      124.90     18.96 o
  -9   5   0      129.46      131.85      7.24 o
  -8   5   0      284.64      279.68     18.22 o
  -7   5   0     1738.09     1822.44     27.49 o
  -6   5   0      601.29      680.69     14.61 o
  -5   5   0      702.54      806.95     14.25 o
  -4   5   0      144.82      114.22      5.01 o
  -3   5   0     3100.05     3094.47     42.83 o
  -2   5   0       92.44      142.25      4.72 o
  -1   5   0      150.50      145.29      5.19 o
   0   5   0     1632.00     1600.40     29.54 o
   1   5   0     4022.41     4219.66    124.76 o
   2   5   0    11762.30    11332.54    151.62 o
   3   5   0      161.03      150.30      4.25 o
   4   5   0     2835.60     2890.64     45.61 o
   5   5   0      729.14      729.61     26.97 o
   6   5   0      202.24      220.26      6.22 o
   7   5   0      823.23      940.52     17.57 o
   8   5   0      689.47      737.73     20.26 o
   9   5   0       51.18       54.35      4.02 o
  10   5   0     3274.86     3462.57     53.80 o
  11   5   0      600.30      607.98     15.89 o
  12   5   0        0.34        7.38      3.52 o
  13   5   0       25.63       26.92      9.06 o
 -10   6   0      169.30      190.80     24.74 o
  -9   6   0      395.34      370.22     15.05 o
  -8   6   0      615.76      563.72     24.87 o
  -7   6   0      142.72      148.27      6.62 o
  -6   6   0       13.68       12.09      4.02 o
  -5   6   0      147.81      132.06      5.76 o
  -4   6   0     1039.16     1106.64     20.45 o
  -3   6   0      517.36      463.36      9.90 o
  -2   6   0     4574.20     4582.98     70.36 o
  -1   6   0      244.49      300.36     12.46 o
   0   6   0      658.00      712.31     38.41 o
   1   6   0     2121.15     2070.97     41.91 o
   2   6   0     2006.67     2083.05     31.28 o
   3   6   0     1180.96     1221.02     19.68 o
   4   6   0     2322.20     2228.98     36.66 o
   5   6   0      901.52      883.66     19.17 o
   6   6   0     1471.22     1538.38     43.79 o
   7   6   0     2477.19     2522.40     69.18 o
   8   6   0     1390.82     1403.57     45.71 o
   9   6   0      313.88      348.90     10.21 o
  10   6   0     6204.73     6501.42    160.48 o
  11   6   0     1517.73     1526.98     34.92 o
  12   6   0      299.49      285.53     26.16 o
  13   6   0       21.04       24.51     10.86 o
  -9   7   0       79.87       74.68      9.05 o
  -8   7   0      103.76      106.06      9.26 o
  -7   7   0       63.18       47.40      8.29 o
  -6   7   0      608.17      612.10     37.92 o
  -5   7   0       21.79       15.85      3.75 o
  -4   7   0        6.60       10.82      5.32 o
  -3   7   0       46.51       46.32      4.18 o
  -2   7   0        0.57       -1.34      4.01 o
  -1   7   0     2082.74     1983.21     34.58 o
   0   7   0      849.08      876.72     19.25 o
   1   7   0     2344.92     2615.99     48.57 o
   2   7   0       89.71      116.97      4.37 o
   3   7   0       40.11       28.80      3.25 o
   4   7   0      978.14      918.32     15.42 o
   5   7   0     2483.70     2515.99     41.89 o
   6   7   0      578.27      565.42     12.22 o
   7   7   0     2085.78     2198.31     38.10 o
   8   7   0       28.81       28.06      4.95 o
   9   7   0      465.81      490.51     11.27 o
  10   7   0        3.91        5.46      7.76 o
  11   7   0        1.07        0.00      2.62 o
  12   7   0       31.20       24.56      4.86 o
  13   7   0        0.20        5.57      7.42 o
  -8   8   0        4.41       -0.12      9.59 o
  -7   8   0        0.06        4.88      9.54 o
  -6   8   0       35.33       37.30      7.11 o
  -5   8   0      141.16      158.37      9.56 o
  -4   8   0        3.21       -6.19      6.49 o
  -3   8   0      198.04      240.19      7.53 o
  -2   8   0       31.46       35.25      5.83 o
  -1   8   0     4213.62     4503.73    140.66 o
   0   8   0      978.69     1034.25     24.30 o
   1   8   0     1277.89     1361.75     25.10 o
   2   8   0       94.65      115.18      5.77 o
   3   8   0       44.09       42.30      4.67 o
   4   8   0     1434.78     1521.72     24.69 o
   5   8   0      210.35      217.42      7.33 o
   6   8   0      635.97      636.10     18.80 o
   7   8   0     3001.22     3183.35     67.20 o
   8   8   0      335.88      351.44      9.16 o
   9   8   0      444.08      454.77     13.27 o
  10   8   0      627.50      588.34     13.21 o
  11   8   0      785.93      740.98     20.57 o
  12   8   0      111.83       98.16     11.81 o
  -7   9   0      309.69      267.92     22.82 o
  -6   9   0      193.34      158.81     17.00 o
  -5   9   0      490.15      439.98     30.18 o
  -4   9   0      121.48      134.40     10.39 o
  -3   9   0       42.53       36.07      3.51 o
  -2   9   0       59.00       60.51      4.61 o
  -1   9   0        0.26        1.83      5.19 o
   0   9   0       38.59       44.07      6.28 o
   1   9   0        2.10       -2.49      4.33 o
   2   9   0       18.72       14.44      4.13 o
   3   9   0      651.80      640.45     13.34 o
   4   9   0      558.13      549.95     13.72 o
   5   9   0        1.65        8.00      3.52 o
   6   9   0        8.80       10.53      4.48 o
   7   9   0       36.89       26.84      4.09 o
   8   9   0      319.74      325.56     12.09 o
   9   9   0        1.33        2.33      3.71 o
  10   9   0       28.24       29.29      6.15 o
  11   9   0       13.76        3.44      6.80 o
  12   9   0     1282.08     1342.04     58.33 o
  -6  10   0        0.33       12.32     13.49 o
  -5  10   0       48.43       63.01     21.03 o
  -4  10   0       99.72       85.58     11.56 o
  -3  10   0     1129.29     1138.72     28.61 o
  -2  10   0       28.07       28.81      4.05 o
  -1  10   0      372.52      348.27     10.71 o
   0  10   0        4.39        6.74      4.30 o
   1  10   0      222.85      232.36     24.56 o
   2  10   0       39.31       56.94      6.02 o
   3  10   0      248.85      235.76     17.04 o
   4  10   0      478.14      452.94     23.47 o
   5  10   0      540.35      537.30     12.25 o
   6  10   0      480.74      506.58     12.27 o
   7  10   0       30.29       38.36      5.23 o
   8  10   0       68.86       66.56      6.53 o
   9  10   0        4.95        5.07      3.72 o
  10  10   0      407.15      406.33     12.52 o
  11  10   0       27.19       42.48      7.22 o
  -5  11   0      120.23      136.60     19.10 o
  -4  11   0      129.84      168.23     22.91 o
  -3  11   0      137.78      130.51     38.72 o
  -2  11   0      283.28      303.20      8.87 o
  -1  11   0      260.04      271.64     11.81 o
   0  11   0        1.80        2.68      5.88 o
   1  11   0     1281.62     1371.50     69.43 o
   2  11   0       53.60       41.44      7.11 o
   3  11   0      100.54       96.49      7.39 o
   4  11   0      201.27      209.21     20.66 o
   5  11   0      688.72      674.90     15.97 o
   6  11   0      302.94      319.00      9.72 o
   7  11   0      304.16      312.90     10.24 o
   8  11   0        3.84       -1.97      5.57 o
   9  11   0      300.95      328.21     11.26 o
  10  11   0       88.58       87.39     12.00 o
  11  11   0       21.45       34.26      7.92 o
  -3  12   0       40.30       20.62     13.38 o
  -2  12   0       28.28       21.54     12.68 o
  -1  12   0      400.97      430.17     39.09 o
   0  12   0      137.82      133.58     20.60 o
   1  12   0      374.02      342.91     24.87 o
   2  12   0      118.17      108.44      8.23 o
   3  12   0      897.82      987.47     26.09 o
   4  12   0      281.18      299.83     16.08 o
   5  12   0      177.86      160.39     10.63 o
   6  12   0       11.07       22.33      7.98 o
   7  12   0      846.87      847.49     19.93 o
   8  12   0      830.70      897.46     23.63 o
   9  12   0       27.26       13.55      9.34 o
  10  12   0       27.61       27.28     11.69 o
  -1  13   0        2.26        1.77     16.98 o
   0  13   0       38.26       32.56      9.96 o
   1  13   0       62.87       62.63      7.79 o
   2  13   0       13.61       13.41      5.69 o
   3  13   0       65.87       77.35      8.25 o
   4  13   0      181.54      159.52     19.33 o
   5  13   0        0.65       17.43      6.66 o
   6  13   0      279.82      251.42     13.25 o
   7  13   0        1.19       14.29      8.04 o
   8  13   0      274.00      306.55     20.04 o
   1  14   0      257.05      309.80     31.17 o
   2  14   0      172.48      143.71     12.10 o
   3  14   0      192.70      158.53     12.71 o
   4  14   0      724.70      771.01     39.93 o
   5  14   0      603.45      709.46     29.13 o
   6  14   0      114.23      120.65     11.70 o
  -5 -14   1      219.23      201.03     15.64 o
  -4 -14   1       52.91       72.03     20.29 o
  -3 -14   1        1.72       13.23      7.24 o
  -8 -13   1       86.56       82.88     13.61 o
  -7 -13   1      405.18      376.59     16.70 o
  -6 -13   1      170.15      171.22     28.73 o
  -5 -13   1       12.75       11.04     13.33 o
  -4 -13   1       33.75       50.65     13.86 o
  -3 -13   1        0.01       -0.16      6.51 o
  -2 -13   1        1.00       -5.57      6.80 o
  -1 -13   1       80.59       82.10     18.06 o
   0 -13   1       49.99       48.73      9.74 o
   1 -13   1       74.30       68.15     34.30 o
  -9 -12   1        2.17      -12.99      9.90 o
  -8 -12   1        8.40       11.11     12.06 o
  -7 -12   1      195.33      201.31     10.16 o
  -6 -12   1       11.20        6.99      5.56 o
  -5 -12   1        0.92        4.33      6.49 o
  -4 -12   1        1.60        5.47     15.46 o
  -3 -12   1        0.06       -1.94      6.49 o
  -2 -12   1       85.95       81.55      7.64 o
  -1 -12   1      213.05      219.83     12.13 o
   0 -12   1       20.17        4.50      5.80 o
   1 -12   1       13.43       15.58     10.61 o
   2 -12   1      121.26      106.96     28.58 o
   3 -12   1       93.36       88.90     38.97 o
 -10 -11   1        0.27        2.47      7.42 o
  -9 -11   1       33.48       31.17      5.65 o
  -8 -11   1      219.19      202.41      8.95 o
  -7 -11   1       49.74       45.43      6.14 o
  -6 -11   1      104.42      121.43     11.20 o
  -5 -11   1        6.54        7.71      4.37 o
  -4 -11   1       31.15       30.38      4.95 o
  -3 -11   1        0.13        5.70      5.61 o
  -2 -11   1       68.81       78.29      6.80 o
  -1 -11   1       58.22       54.74      6.29 o
   0 -11   1      122.57      132.39      9.31 o
   1 -11   1      220.39      214.78      9.96 o
   2 -11   1      104.91      106.63      6.71 o
   3 -11   1       35.04       31.43      5.54 o
   4 -11   1       33.71       41.37     14.21 o
   5 -11   1       31.60       10.65     15.08 o
 -11 -10   1        1.29        5.21      6.77 o
 -10 -10   1        8.88        6.21      5.57 o
  -9 -10   1      343.76      377.34     22.48 o
  -8 -10   1      483.68      491.48     20.91 o
  -7 -10   1      512.79      535.17     20.72 o
  -6 -10   1      335.57      357.74     10.29 o
  -5 -10   1      329.86      322.58      9.13 o
  -4 -10   1      923.77      961.78     19.07 o
  -3 -10   1      545.84      567.94     12.96 o
  -2 -10   1       98.20      103.67      7.92 o
  -1 -10   1      374.06      356.02     13.05 o
   0 -10   1      769.80      848.14     24.06 o
   1 -10   1      445.80      442.39     15.04 o
   2 -10   1      475.43      478.35     14.23 o
   3 -10   1      475.49      478.73     18.93 o
   4 -10   1      349.43      339.92     14.98 o
   5 -10   1      189.10      182.98      7.71 o
   6 -10   1      129.31      133.25     18.42 o
 -12  -9   1       46.32       38.23      8.72 o
 -11  -9   1       31.79       23.08      4.83 o
 -10  -9   1      608.32      645.75     16.69 o
  -9  -9   1      355.90      352.39     10.51 o
  -8  -9   1      184.29      155.92      7.15 o
  -7  -9   1      152.25      123.34     19.30 o
  -6  -9   1      129.52      110.60      8.13 o
  -5  -9   1      514.50      519.57     12.03 o
  -4  -9   1      582.93      573.66     12.64 o
  -3  -9   1      311.25      306.58      8.61 o
  -2  -9   1      649.56      611.63     15.05 o
  -1  -9   1     1297.59     1401.24     42.77 o
   0  -9   1     1138.02     1228.05     28.34 o
   1  -9   1      442.32      429.63     23.54 o
   2  -9   1      286.39      256.38     11.11 o
   3  -9   1      103.45       93.12      5.91 o
   4  -9   1      106.46       93.57      6.19 o
   5  -9   1      310.27      323.13     26.57 o
   6  -9   1      200.06      218.15     12.74 o
   7  -9   1      144.37      131.99     18.09 o
 -12  -8   1        5.47        5.42      6.54 o
 -11  -8   1      281.08      301.17     12.18 o
 -10  -8   1       94.94       87.47      8.47 o
  -9  -8   1      692.03      717.74     44.35 o
  -8  -8   1      492.56      463.56     12.05 o
  -7  -8   1      370.58      374.23     10.13 o
  -6  -8   1      640.96      643.64     21.37 o
  -5  -8   1      144.54      139.63      5.93 o
  -4  -8   1      156.83      161.40     17.78 o
  -3  -8   1      907.60      935.26     16.66 o
  -2  -8   1      921.86      905.29     22.51 o
  -1  -8   1      625.20      615.79     16.14 o
   0  -8   1     1266.61     1284.39     27.65 o
   1  -8   1      907.44      924.27     21.06 o
   2  -8   1     1051.37     1076.99     24.64 o
   3  -8   1      655.97      681.04     30.25 o
   4  -8   1       50.01       46.94      4.60 o
   5  -8   1       72.61       57.71      5.22 o
   6  -8   1      284.11      257.68     12.34 o
   7  -8   1      151.83      141.35      9.12 o
   8  -8   1      168.28      178.82     14.00 o
 -12  -7   1      438.22      432.28     17.89 o
 -11  -7   1      249.12      233.22      9.28 o
 -10  -7   1      484.21      486.43     19.17 o
  -9  -7   1      141.65      132.94      5.75 o
  -8  -7   1      817.06      853.92     16.74 o
  -7  -7   1      367.05      349.34      9.50 o
  -6  -7   1       20.07       20.47      3.89 o
  -5  -7   1      324.58      296.96      8.24 o
  -4  -7   1     1516.45     1465.10     29.60 o
  -3  -7   1     1287.34     1267.59     30.96 o
  -2  -7   1      482.37      438.56     10.51 o
  -1  -7   1      523.31      481.90     10.71 o
   0  -7   1      805.68      767.82     26.23 o
   1  -7   1      268.11      268.97      8.81 o
   2  -7   1        5.17       -6.68      4.45 o
   3  -7   1        6.67        2.03      3.32 o
   4  -7   1       25.46       23.60      3.50 o
   5  -7   1      203.47      187.97     16.89 o
   6  -7   1      206.93      221.06      8.71 o
   7  -7   1      134.32      136.31      8.07 o
   8  -7   1       12.95       14.20      6.08 o
   9  -7   1        3.76        2.95      8.70 o
 -13  -6   1       15.93       14.60      6.39 o
 -12  -6   1       49.07       56.64      6.83 o
 -11  -6   1       35.27       42.46      4.35 o
 -10  -6   1       89.85       77.29     14.01 o
  -9  -6   1      249.10      239.18      7.86 o
  -8  -6   1      381.18      363.31     11.41 o
  -7  -6   1        0.81       -3.37      3.71 o
  -6  -6   1       60.90       68.82      4.17 o
  -5  -6   1      331.47      329.27      8.23 o
  -4  -6   1      430.08      442.11     15.22 o
  -3  -6   1      573.77      563.66     12.09 o
  -2  -6   1      290.72      290.65      9.01 o
  -1  -6   1      611.35      645.80     12.75 o
   0  -6   1     1054.15     1118.35     34.08 o
   1  -6   1      250.68      263.42      8.16 o
   2  -6   1      203.04      198.13      7.58 o
   3  -6   1      289.49      298.97      8.23 o
   4  -6   1       67.98       54.74      3.89 o
   5  -6   1       38.40       37.75      4.73 o
   6  -6   1      185.41      172.93      6.59 o
   7  -6   1      211.42      214.84      7.46 o
   8  -6   1       34.18       29.20      8.66 o
   9  -6   1        5.48       10.12      5.58 o
 -13  -5   1       76.75       60.81     12.96 o
 -12  -5   1      121.16      113.43      6.73 o
 -11  -5   1      460.97      480.45     11.15 o
 -10  -5   1      811.15      828.11     18.62 o
  -9  -5   1      185.03      168.23      5.93 o
  -8  -5   1       95.18      104.97      5.70 o
  -7  -5   1      520.17      521.55     11.63 o
  -6  -5   1     1692.08     1739.58     29.23 o
  -5  -5   1     1083.34     1082.28     19.26 o
  -4  -5   1      564.22      528.72     10.73 o
  -3  -5   1      874.07      885.52     30.37 o
  -2  -5   1      487.87      460.48     10.92 o
  -1  -5   1      310.04      300.92      8.55 o
   0  -5   1      175.56      155.80      6.19 o
   1  -5   1       65.80       54.88      4.26 o
   2  -5   1       94.25       86.38      4.77 o
   3  -5   1      333.09      338.92      8.28 o
   4  -5   1      302.67      332.34     15.34 o
   5  -5   1      485.02      508.79     10.77 o
   6  -5   1      293.88      305.75     20.66 o
   7  -5   1       41.74       49.40      4.46 o
   8  -5   1        0.05        6.85      9.25 o
   9  -5   1        3.23        6.23      5.48 o
  10  -5   1       43.21       46.66      6.98 o
 -13  -4   1        0.57        7.65      7.70 o
 -12  -4   1        4.11        2.77      6.15 o
 -11  -4   1       72.03       84.62      6.65 o
 -10  -4   1       89.89       93.20      6.25 o
  -9  -4   1       19.95       17.05      4.33 o
  -8  -4   1       46.57       41.04      6.53 o
  -7  -4   1       15.64       25.07      9.65 o
  -6  -4   1       21.87       18.78      3.27 o
  -5  -4   1       88.72       82.07      4.08 o
  -4  -4   1      177.32      166.56     11.91 o
  -3  -4   1      716.54      680.64     13.76 o
  -2  -4   1      404.89      406.06      9.55 o
  -1  -4   1        4.36        1.86      2.60 o
   0  -4   1       52.16       54.93      4.42 o
   1  -4   1       20.25       10.71      3.12 o
   2  -4   1       65.12       73.05      8.29 o
   3  -4   1        0.49        5.04      2.15 o
   4  -4   1       10.76        7.49      2.62 o
   5  -4   1       16.37       15.77      2.74 o
   6  -4   1      121.70      119.35      4.67 o
   7  -4   1        7.63        5.69      2.86 o
   8  -4   1        0.09       -1.97      3.10 o
   9  -4   1        2.56        5.92      3.89 o
  10  -4   1       44.64       44.98      5.84 o
  11  -4   1       18.15       18.60      7.12 o
 -13  -3   1      209.71      216.33     35.47 o
 -12  -3   1      284.17      290.49     11.88 o
 -11  -3   1      277.42      279.18      9.10 o
 -10  -3   1      121.24       99.61      5.77 o
  -9  -3   1     1012.10     1004.81     17.05 o
  -8  -3   1      628.96      657.38     13.79 o
  -7  -3   1      590.96      586.19     11.07 o
  -6  -3   1      746.58      701.73     18.49 o
  -5  -3   1     1499.62     1381.65     23.95 o
  -4  -3   1     1602.44     1542.00     37.21 o
  -3  -3   1     1722.39     1579.28     25.59 o
  -2  -3   1      902.10      837.34     16.29 o
  -1  -3   1     1559.15     1525.16     54.37 o
   0  -3   1     2238.01     2069.59     35.98 o
   1  -3   1      646.50      561.16     11.03 o
   2  -3   1     1648.57     1617.41     40.85 o
   3  -3   1     1296.24     1271.06     17.54 o
   4  -3   1      547.72      562.99      9.60 o
   5  -3   1      798.00      821.47     14.02 o
   6  -3   1      565.46      565.28      9.93 o
   7  -3   1      143.85      144.46      9.03 o
   8  -3   1       38.23       44.65      7.73 o
   9  -3   1       21.10       22.89      3.47 o
  10  -3   1      101.95       89.16      9.71 o
  11  -3   1       66.77       55.08      6.01 o
 -13  -2   1        1.05        5.68      8.66 o
 -12  -2   1       21.90       16.68      4.81 o
 -11  -2   1       39.24       31.62      3.91 o
 -10  -2   1       37.55       43.69      4.17 o
  -9  -2   1        0.16        1.90      3.23 o
  -8  -2   1       13.26       15.06      4.98 o
  -7  -2   1        5.63        5.29      2.62 o
  -6  -2   1       10.60        8.77      2.16 o
  -5  -2   1        1.69       -0.32      2.21 o
  -4  -2   1       11.06        8.77      2.16 o
  -3  -2   1      122.83      134.80      6.62 o
  -2  -2   1       49.45       64.79      6.68 o
  -1  -2   1       11.66       19.40      7.48 o
   0  -2   1       42.07       32.06      5.54 o
   1  -2   1      300.55      262.55      8.50 o
   2  -2   1       31.62       25.36      3.15 o
   3  -2   1       33.58       54.38     11.10 o
   4  -2   1       19.12       19.01      2.44 o
   5  -2   1       14.87       10.46      5.60 o
   6  -2   1        6.87        6.08      2.36 o
   7  -2   1        6.53        3.65      2.80 o
   8  -2   1       44.93       46.42      3.46 o
   9  -2   1       59.56       60.27      9.96 o
  10  -2   1       13.78        9.99      7.08 o
  11  -2   1        0.28        7.95      7.39 o
  12  -2   1        4.33       16.14      8.74 o
 -12  -1   1       14.24        9.77      6.97 o
 -11  -1   1      138.45      142.02     13.55 o
 -10  -1   1      104.25       98.13      9.19 o
  -9  -1   1       94.14       94.03     16.76 o
  -8  -1   1      119.99      123.04      5.03 o
  -7  -1   1      318.56      327.50      6.91 o
  -6  -1   1      176.68      167.22      8.97 o
  -5  -1   1       70.05       54.06      2.91 o
  -4  -1   1        1.03       -1.98      1.92 o
  -3  -1   1      154.37      144.66      4.52 o
  -2  -1   1      576.41      562.38     12.45 o
   2  -1   1      249.32      245.56      5.44 o
   3  -1   1       90.54      117.41     10.36 o
   4  -1   1       20.66       29.52      3.83 o
   5  -1   1       12.62       20.35      3.12 o
   6  -1   1        1.84        0.38      3.22 o
   7  -1   1        1.09       -2.48      2.65 o
   8  -1   1       56.89       55.77      3.65 o
   9  -1   1        7.75        8.91      3.52 o
  10  -1   1        2.14        4.84      4.61 o
  11  -1   1        1.30       -0.60      5.23 o
  12  -1   1       10.88        4.38      5.90 o
 -12   0   1       15.59       14.39      6.46 o
 -11   0   1        1.99        3.33      4.81 o
 -10   0   1       43.98       35.35      5.23 o
  -9   0   1       43.88       44.73      5.32 o
  -8   0   1       48.86       43.39      4.37 o
  -7   0   1       20.79       17.84      2.84 o
  -6   0   1       12.45       13.09      3.43 o
  -5   0   1        1.08        1.25      2.07 o
  -4   0   1        5.10        2.82      1.93 o
  -3   0   1        0.00        0.00      4.37 o
  -2   0   1       15.13       37.16      5.26 o
  -1   0   1        4.89       -1.24      0.87 o
   0   0   1        7.19       -1.39      0.93 o
   1   0   1        6.25        0.00      1.86 o
   2   0   1        0.92        4.41      1.55 o
   3   0   1       10.84      105.93     12.31 o
   4   0   1       77.64       72.98      2.33 o
   5   0   1       38.81       46.76      7.11 o
   6   0   1       12.88       11.01      2.36 o
   7   0   1       65.68       57.52      3.16 o
   8   0   1       97.74       94.07      7.73 o
   9   0   1       32.35       29.18      3.99 o
  10   0   1       15.26        7.15      4.33 o
  11   0   1       15.83       10.55      4.21 o
  12   0   1       26.26       24.47      6.31 o
 -12   1   1        0.99        0.30      7.12 o
 -11   1   1        6.95        4.34      5.69 o
 -10   1   1       13.64        9.16     10.48 o
  -9   1   1        3.49        0.44      4.11 o
  -8   1   1        7.49        1.86      5.23 o
  -7   1   1      113.86      104.81      4.49 o
  -6   1   1       25.24       27.99      3.43 o
  -5   1   1        3.64        3.84      2.40 o
  -4   1   1        6.21        9.63      5.32 o
  -3   1   1       28.14       25.54      2.47 o
  -2   1   1      125.56      151.89      3.21 o
   3   1   1       11.37       18.55      7.14 o
   4   1   1      255.98      247.84      3.87 o
   5   1   1       41.09       42.39      2.04 o
   6   1   1       11.74       12.87      3.09 o
   7   1   1       90.03       87.40      3.36 o
   8   1   1       49.06       55.99      3.66 o
   9   1   1      193.47      192.81      5.64 o
  10   1   1       88.96       88.55     18.00 o
  11   1   1        0.09       -0.69      6.49 o
  12   1   1       23.73       12.48      4.58 o
  13   1   1        2.48        7.97      9.75 o
 -12   2   1        9.12       -6.07      7.32 o
 -11   2   1        1.03        4.33      6.64 o
 -10   2   1       26.07       35.44     10.27 o
  -9   2   1       58.85       62.91      5.75 o
  -8   2   1       55.95       50.55      6.83 o
  -7   2   1        8.36        0.39      2.83 o
  -6   2   1      129.35      122.83      4.95 o
  -5   2   1      297.67      289.73      5.67 o
  -4   2   1      426.88      424.51      6.86 o
  -3   2   1      429.48      444.30      9.93 o
  -2   2   1      170.30      166.95      3.65 o
  -1   2   1      120.17      142.70      6.25 o
   2   2   1      425.72      414.12      9.50 o
   3   2   1      842.44      794.39     11.88 o
   4   2   1      502.61      483.18      8.72 o
   5   2   1      364.25      362.74      6.99 o
   6   2   1      448.06      429.06      7.40 o
   7   2   1      105.03      107.79      3.81 o
   8   2   1      127.19      131.52     10.61 o
   9   2   1      711.50      717.79     21.90 o
  10   2   1      361.07      349.74      8.05 o
  11   2   1      175.72      185.65     21.03 o
  12   2   1       28.95       18.22      5.35 o
  13   2   1      116.56       91.53     10.12 o
 -11   3   1        0.11       -5.16      7.39 o
 -10   3   1        0.96        5.69      6.56 o
  -9   3   1        0.88       -2.25      5.85 o
  -8   3   1        5.14        7.48      7.14 o
  -7   3   1        8.36       10.10      2.98 o
  -6   3   1       13.36       10.63      2.79 o
  -5   3   1       46.36       39.77      2.87 o
  -4   3   1        0.22        1.83      3.71 o
  -3   3   1       10.86        7.31      1.61 o
  -2   3   1       96.25       98.07      2.59 o
  -1   3   1       39.75       33.82      1.52 o
   0   3   1     1100.14     1035.86     18.11 o
   1   3   1     1426.69     1322.96     20.84 o
   2   3   1      312.82      292.36     16.27 o
   3   3   1        5.81        8.67      2.47 o
   4   3   1       29.96       35.00      1.97 o
   5   3   1       26.00       30.94      2.81 o
   6   3   1        2.29        3.33      1.48 o
   7   3   1      110.03      113.02      3.66 o
   8   3   1      392.67      361.47      6.80 o
   9   3   1      191.50      172.66      5.02 o
  10   3   1       67.29       56.30      7.76 o
  11   3   1        0.01       -2.26      3.25 o
  12   3   1      132.44      128.53      6.09 o
  13   3   1        4.61       14.35      7.42 o
 -11   4   1       48.46       37.72      7.38 o
 -10   4   1       11.90        5.59      6.39 o
  -9   4   1       69.04       76.39      6.55 o
  -8   4   1      224.92      239.33      7.61 o
  -7   4   1      213.06      217.42      6.15 o
  -6   4   1      200.21      183.87      6.74 o
  -5   4   1      333.88      310.96      8.78 o
  -4   4   1      405.38      396.58      7.35 o
  -3   4   1      188.40      175.05      4.75 o
  -2   4   1      157.95      129.34      3.76 o
  -1   4   1        6.88       -0.80      6.49 o
   0   4   1        7.32       19.91      2.16 o
   1   4   1     1184.93     1028.25     15.64 o
   2   4   1     3285.20     2943.58     40.06 o
   3   4   1     4177.01     3864.94     89.60 o
   4   4   1     1874.51     1665.87     27.16 o
   5   4   1      112.53       93.44      3.20 o
   6   4   1        1.01        4.24      1.79 o
   7   4   1      165.72      153.74      5.20 o
   8   4   1      296.94      312.69      7.89 o
   9   4   1      288.61      275.78     24.28 o
  10   4   1      585.50      557.90     35.07 o
  11   4   1      476.84      454.28     30.12 o
  12   4   1      694.06      675.42     15.08 o
  13   4   1      173.67      158.92      9.50 o
 -10   5   1        3.72       -2.12      9.90 o
  -9   5   1        2.08        0.15      3.65 o
  -8   5   1        4.11        1.34      6.49 o
  -7   5   1       15.48        6.10      3.79 o
  -6   5   1        0.58        0.62      2.86 o
  -5   5   1       59.51       50.10      4.48 o
  -4   5   1        0.53       -3.40      5.29 o
  -3   5   1        6.40        8.00      2.14 o
  -2   5   1        0.28        1.17      1.24 o
  -1   5   1       49.44       61.26      4.48 o
   0   5   1      192.50      173.88      4.47 o
   1   5   1     1345.46     1353.26     43.27 o
   2   5   1     1593.76     1564.71     23.64 o
   3   5   1      562.62      562.96     10.02 o
   4   5   1       25.97       26.62      4.27 o
   5   5   1       22.87       19.01      2.44 o
   6   5   1      345.42      344.54     17.91 o
   7   5   1      307.12      306.09      7.52 o
   8   5   1      299.02      295.27      7.12 o
   9   5   1      744.13      733.99     15.19 o
  10   5   1      613.73      606.39     30.37 o
  11   5   1      128.84      120.68      5.53 o
  12   5   1      156.96      137.37      8.16 o
  13   5   1       87.89      100.97     15.90 o
 -10   6   1      123.95      110.80     12.29 o
  -9   6   1      100.99      110.75      8.48 o
  -8   6   1       51.99       50.02      8.04 o
  -7   6   1        7.65        8.05      4.57 o
  -6   6   1       13.16       13.50      4.95 o
  -5   6   1       74.76       70.41      4.62 o
  -4   6   1      236.08      212.89      6.44 o
  -3   6   1      167.67      160.92      5.15 o
  -2   6   1      200.36      186.91      5.53 o
  -1   6   1      124.90       95.60      4.12 o
   0   6   1       61.43       97.87      8.04 o
   1   6   1      107.10       76.87      5.97 o
   2   6   1      416.23      343.79      7.99 o
   3   6   1       21.26       14.59      3.40 o
   4   6   1      453.81      453.91     17.04 o
   5   6   1      392.31      390.74      7.96 o
   6   6   1      143.25      141.53      4.81 o
   7   6   1      163.75      165.77      5.64 o
   8   6   1       63.01       68.96      8.38 o
   9   6   1      350.01      339.94      8.31 o
  10   6   1      666.46      648.75     13.35 o
  11   6   1       22.26       22.69      3.19 o
  12   6   1      158.42      158.55     12.68 o
  13   6   1      124.56      133.08     22.82 o
  -9   7   1       18.37        9.54     12.06 o
  -8   7   1        9.00       16.86      6.48 o
  -7   7   1        5.52        1.86      5.85 o
  -6   7   1       48.03       39.28     12.90 o
  -5   7   1      483.54      435.87     26.66 o
  -4   7   1      833.53      834.07     20.01 o
  -3   7   1      187.94      195.88      9.83 o
  -2   7   1      186.79      184.50      5.11 o
  -1   7   1      162.44      152.40      5.01 o
   0   7   1       74.47       68.24      7.79 o
   1   7   1      471.65      452.43     19.11 o
   2   7   1      845.48      955.89     17.33 o
   3   7   1      908.02      994.60     23.57 o
   4   7   1     1615.86     1738.52     27.88 o
   5   7   1     1134.10     1185.64     19.40 o
   6   7   1     1133.56     1167.76     19.24 o
   7   7   1     1146.27     1088.45     34.36 o
   8   7   1      316.73      306.74      8.16 o
   9   7   1      153.33      144.68      4.98 o
  10   7   1      406.78      409.63      9.59 o
  11   7   1      424.35      433.46     10.61 o
  12   7   1      178.05      167.89      6.80 o
  13   7   1      345.66      331.76     17.38 o
  -8   8   1       83.13       61.89      9.04 o
  -7   8   1        3.01       -6.16      8.32 o
  -6   8   1        3.97       -1.05     21.56 o
  -5   8   1        8.54        5.14      6.80 o
  -4   8   1      151.54      128.72      8.41 o
  -3   8   1      357.04      388.95     12.47 o
  -2   8   1      223.50      221.87      9.68 o
  -1   8   1      457.33      449.58      9.88 o
   0   8   1       69.51       57.45      6.15 o
   1   8   1        0.15        0.31      3.52 o
   2   8   1      265.25      270.14      8.71 o
   3   8   1       21.16       20.09      3.74 o
   4   8   1        5.78        2.89      3.51 o
   5   8   1        0.07       -2.28      3.18 o
   6   8   1       76.81       84.46      3.89 o
   7   8   1      662.32      706.32     19.17 o
   8   8   1      455.57      440.22      9.94 o
   9   8   1        0.53       -1.23      4.92 o
  10   8   1        0.63        1.98      2.39 o
  11   8   1       60.58       63.56      3.91 o
  12   8   1       18.90       18.29      3.26 o
  13   8   1        2.19        5.38      8.69 o
  -7   9   1      111.71      102.74     16.39 o
  -6   9   1      334.77      310.86     29.32 o
  -5   9   1      686.86      702.57     23.94 o
  -4   9   1      770.54      765.12     22.12 o
  -3   9   1      472.56      465.60     14.44 o
  -2   9   1      780.26      750.76     19.95 o
  -1   9   1      842.73      862.61     17.90 o
   0   9   1      672.49      649.47     22.08 o
   1   9   1     1342.56     1346.87     25.43 o
   2   9   1     1780.79     1800.55     32.42 o
   3   9   1     1035.56     1108.31     48.28 o
   4   9   1     1327.84     1411.71     30.93 o
   5   9   1     1581.75     1606.31     26.79 o
   6   9   1      940.86     1032.03     18.61 o
   7   9   1      835.45      855.08     18.18 o
   8   9   1      371.37      348.59     15.31 o
   9   9   1      163.35      147.55      9.65 o
  10   9   1      494.41      493.22     13.20 o
  11   9   1      436.66      479.77     15.15 o
  12   9   1      162.82      165.33     10.89 o
  -6  10   1       13.46       21.13     13.52 o
  -5  10   1        0.46       21.05     12.04 o
  -4  10   1      139.95      148.05     13.40 o
  -3  10   1       76.69       69.85      8.26 o
  -2  10   1        8.27       -1.57      6.85 o
  -1  10   1       14.37       12.49      4.36 o
   0  10   1        2.39        3.09      3.59 o
   1  10   1       21.81       14.13      5.57 o
   2  10   1       22.25        9.27      4.58 o
   3  10   1        3.73        6.66      8.69 o
   4  10   1        3.15        1.89      5.85 o
   5  10   1      121.48      100.37      6.71 o
   6  10   1        4.87        5.40      4.14 o
   7  10   1      132.69      129.32      5.94 o
   8  10   1        1.81        6.72      3.26 o
   9  10   1        3.55        1.24      4.37 o
  10  10   1       29.85       36.64      4.60 o
  11  10   1       52.25       40.25      4.38 o
  12  10   1       23.25       16.02      6.19 o
  -5  11   1      355.67      362.73     47.87 o
  -4  11   1      115.11      125.40     17.45 o
  -3  11   1       13.72       26.16     27.46 o
  -2  11   1       20.27       13.13      7.62 o
  -1  11   1      308.83      315.83     17.38 o
   0  11   1      463.78      434.96     12.23 o
   1  11   1      427.54      438.83     24.68 o
   2  11   1      475.16      468.20     13.55 o
   3  11   1      292.58      327.13     23.57 o
   4  11   1      249.86      277.16     12.93 o
   5  11   1      182.66      174.14      7.39 o
   6  11   1        3.89        6.62      4.43 o
   7  11   1       13.06       11.26      5.15 o
   8  11   1       54.33       57.03      5.16 o
   9  11   1       40.17       33.58      5.42 o
  10  11   1       94.62       94.08      8.23 o
  11  11   1      128.74      137.81     12.25 o
  -4  12   1        0.02       -9.29     25.70 o
  -3  12   1       11.25        7.69     13.12 o
  -2  12   1       56.18       71.05     14.44 o
  -1  12   1      114.21      112.68     13.70 o
   0  12   1       90.08       94.29      6.14 o
   1  12   1       48.71       51.17      6.19 o
   2  12   1       45.16       35.64      9.56 o
   3  12   1        0.69        0.11      4.73 o
   4  12   1      144.50      136.77      9.61 o
   5  12   1       48.73       52.64      6.38 o
   6  12   1       20.45       17.69      4.98 o
   7  12   1        3.83       -0.23      4.80 o
   8  12   1       84.71       72.74      6.49 o
   9  12   1      126.02      128.24     17.07 o
  10  12   1       19.44       11.72      6.23 o
  -2  13   1       36.99       91.61     21.18 o
  -1  13   1        0.23       -3.66     17.01 o
   0  13   1        0.85        0.88      3.61 o
   1  13   1        0.01        0.76      5.24 o
   2  13   1       12.53       16.45      6.08 o
   3  13   1       91.02       88.11     17.66 o
   4  13   1      178.03      157.13     10.08 o
   5  13   1        8.48       12.25      7.16 o
   6  13   1       26.56        9.37     10.82 o
   7  13   1      198.15      173.86     11.98 o
   8  13   1       27.06       24.00     10.45 o
   9  13   1        6.94        3.65     10.45 o
   1  14   1        0.49       -0.55     21.06 o
   2  14   1        4.82       -0.37      5.83 o
   3  14   1        0.00        7.35      7.59 o
   4  14   1        4.11       18.22     10.48 o
   5  14   1        1.37        5.78      8.63 o
   6  14   1        1.48       -8.74      7.27 o
   7  14   1       13.61       14.29      9.96 o
  -7 -13   2      337.57      340.45     19.15 o
  -6 -13   2     1339.75     1563.20     40.61 o
  -5 -13   2      325.53      323.11     28.67 o
  -4 -13   2        9.79        4.97      7.23 o
  -3 -13   2      193.93      168.59     19.61 o
  -2 -13   2      911.15     1052.07     85.73 o
  -1 -13   2        1.65       -2.14     11.41 o
   0 -13   2        6.64       -8.42      6.20 o
  -9 -12   2       28.59       11.13     10.45 o
  -8 -12   2      779.62      871.77     30.40 o
  -7 -12   2      159.17      157.19     20.04 o
  -6 -12   2       58.15       56.87      9.25 o
  -5 -12   2        1.98        8.74      6.77 o
  -4 -12   2      705.27      705.66     21.90 o
  -3 -12   2      239.50      227.19     12.88 o
  -2 -12   2       71.49       78.42      9.93 o
  -1 -12   2        4.15        3.97     14.57 o
   0 -12   2      158.67      173.67     12.46 o
   1 -12   2      694.19      676.05     26.23 o
   2 -12   2      242.23      249.32     14.46 o
 -10 -11   2      330.37      297.89     21.46 o
  -9 -11   2      458.18      510.68     18.34 o
  -8 -11   2       99.72       91.17      8.34 o
  -7 -11   2        0.04        6.54      6.80 o
  -6 -11   2       68.37       75.59      6.56 o
  -5 -11   2       72.35       69.37      8.38 o
  -4 -11   2      459.33      520.15     22.70 o
  -3 -11   2       91.48       71.26      6.38 o
  -2 -11   2       96.34       77.02      7.85 o
  -1 -11   2        0.06        0.83      8.95 o
   0 -11   2       55.17       57.80      8.54 o
   1 -11   2      300.58      268.38     16.81 o
   2 -11   2        0.05        8.77      9.93 o
   3 -11   2       42.91       11.89     12.58 o
   4 -11   2      189.03      165.61     20.13 o
 -11 -10   2        0.29      -15.46     10.58 o
 -10 -10   2     1399.24     1459.31     45.59 o
  -9 -10   2      424.40      453.69     22.11 o
  -8 -10   2       53.38       52.04     18.25 o
  -7 -10   2      505.25      532.24     19.61 o
  -6 -10   2      470.03      441.47     14.65 o
  -5 -10   2      146.12      137.81      7.43 o
  -4 -10   2       32.50       48.20      5.85 o
  -3 -10   2      857.21      930.55     19.22 o
  -2 -10   2      956.20     1009.62     25.69 o
  -1 -10   2       26.86       18.52      6.46 o
   0 -10   2      105.32       87.21      8.68 o
   1 -10   2      146.07      138.55     11.47 o
   2 -10   2        6.04        4.96      8.29 o
   3 -10   2       21.33       16.61     11.69 o
   4 -10   2        0.02       15.47     11.13 o
   5 -10   2        9.70      -19.99     13.33 o
   6 -10   2      489.44      451.71     37.98 o
 -11  -9   2        0.13        6.03     13.92 o
 -10  -9   2      598.79      652.75     46.67 o
  -9  -9   2     1337.81     1303.03     69.46 o
  -8  -9   2      433.11      420.47     12.49 o
  -7  -9   2        1.16        3.04      5.00 o
  -6  -9   2      691.24      730.86     17.43 o
  -5  -9   2      991.46     1110.97     39.96 o
  -4  -9   2     1170.90     1140.35     23.40 o
  -3  -9   2      535.98      554.74     13.80 o
  -2  -9   2     1465.86     1464.06     30.17 o
  -1  -9   2       25.88       26.24      5.84 o
   0  -9   2      453.55      433.34     15.37 o
   1  -9   2        9.37       15.23      7.16 o
   2  -9   2      917.06      964.06     23.30 o
   3  -9   2      163.50      162.83     16.86 o
   4  -9   2        8.96        5.52     11.13 o
   5  -9   2       67.68       57.57      7.29 o
   6  -9   2        0.08       -1.83     20.13 o
   7  -9   2       93.15       58.02     15.90 o
 -12  -8   2       29.00       46.21      7.45 o
 -11  -8   2        9.71        5.95      6.56 o
 -10  -8   2        6.67        7.63      4.56 o
  -9  -8   2       60.79       62.57     10.02 o
  -8  -8   2        5.03        8.98      3.71 o
  -7  -8   2     1230.90     1318.11     25.15 o
  -6  -8   2      507.54      530.11     12.38 o
  -5  -8   2       10.40       13.31      3.82 o
  -4  -8   2     1727.48     1734.11     30.85 o
  -3  -8   2        1.86       -6.46      4.30 o
  -2  -8   2       36.52       22.42      4.01 o
  -1  -8   2      124.93      146.26      6.46 o
   0  -8   2       82.17       89.18     13.45 o
   1  -8   2      891.58      934.70     21.34 o
   2  -8   2     1185.07     1245.27     51.56 o
   3  -8   2        7.24        2.36      6.83 o
   4  -8   2     1103.81     1172.32     38.53 o
   5  -8   2       80.82       76.97      6.91 o
   6  -8   2       82.85       97.84     11.01 o
   7  -8   2       37.12       32.09      9.99 o
   8  -8   2       49.85       27.96      9.22 o
 -12  -7   2      325.79      300.06     17.94 o
 -11  -7   2      492.76      510.57     13.89 o
 -10  -7   2      626.90      680.52     23.29 o
  -9  -7   2       17.94       17.81      4.60 o
  -8  -7   2     3925.09     3922.36     65.09 o
  -7  -7   2     1041.46     1144.48     27.71 o
  -6  -7   2       31.79       14.16      4.16 o
  -5  -7   2     2011.99     2012.61     34.23 o
  -4  -7   2     1396.12     1372.65     46.98 o
  -3  -7   2      100.81      105.90      8.97 o
  -2  -7   2     5082.06     5189.00     98.50 o
  -1  -7   2      611.21      560.77     12.17 o
   0  -7   2     1261.41     1297.34     24.12 o
   1  -7   2       17.08       11.64      9.62 o
   2  -7   2      380.10      396.81     12.39 o
   3  -7   2      201.18      217.12      8.31 o
   4  -7   2     1182.65     1187.50     22.80 o
   5  -7   2       44.37       54.77      4.94 o
   6  -7   2      657.44      648.06     27.28 o
   7  -7   2       16.34        6.06      6.64 o
   8  -7   2      199.80      203.98     10.52 o
   9  -7   2        3.91       20.39     14.54 o
 -12  -6   2       79.28       69.07     10.85 o
 -11  -6   2        0.24       -2.78      4.83 o
 -10  -6   2       28.69       22.61      4.07 o
  -9  -6   2      135.12      139.69      6.61 o
  -8  -6   2     5193.48     5604.79    145.26 o
  -7  -6   2     6334.54     6534.27    110.75 o
  -6  -6   2       18.87       25.21      3.36 o
  -5  -6   2     1539.08     1534.95     40.82 o
  -4  -6   2      171.92      170.05      6.63 o
  -3  -6   2       57.55       61.76      4.44 o
  -2  -6   2      966.27      958.55     20.81 o
  -1  -6   2     1036.58     1045.38     21.60 o
   0  -6   2     4773.91     4601.12     70.52 o
   1  -6   2     2745.39     2949.10     48.01 o
   2  -6   2      112.70      131.76      6.31 o
   3  -6   2      687.77      724.45     14.60 o
   4  -6   2        2.27        1.86      4.13 o
   5  -6   2      216.33      234.35     39.18 o
   6  -6   2       36.49       41.14      5.39 o
   7  -6   2       48.40       47.31      6.74 o
   8  -6   2      192.84      188.70     14.38 o
   9  -6   2      209.69      185.10      9.31 o
 -12  -5   2        4.56        1.09      6.40 o
 -11  -5   2      596.10      560.06     18.25 o
 -10  -5   2     1646.03     1606.31     29.59 o
  -9  -5   2       89.37       75.63      5.34 o
  -8  -5   2      421.36      431.11     11.38 o
  -7  -5   2     1954.08     1908.15     36.52 o
  -6  -5   2      689.19      727.37     14.50 o
  -5  -5   2     1129.68     1222.71     22.97 o
  -4  -5   2     2945.77     3076.31     55.57 o
  -3  -5   2      146.12      142.43      5.66 o
  -2  -5   2       29.82       46.08      3.91 o
  -1  -5   2      539.67      579.61     13.56 o
   0  -5   2     4088.75     4122.02     70.00 o
   1  -5   2     4539.93     4276.40     83.03 o
   2  -5   2     1930.84     2035.83     40.30 o
   3  -5   2     1565.01     1610.89     27.81 o
   4  -5   2      904.01      892.65     15.94 o
   5  -5   2        0.17        2.30      4.64 o
   6  -5   2       30.83       29.86      4.51 o
   7  -5   2       28.41       11.81      5.54 o
   8  -5   2       39.04       28.76      5.71 o
   9  -5   2      171.77      180.19      8.65 o
  10  -5   2      762.84      841.35     31.79 o
 -13  -4   2       41.62       53.32      9.99 o
 -12  -4   2        6.61       -0.21      4.89 o
 -11  -4   2     1668.18     1712.47     30.46 o
 -10  -4   2      357.59      350.19     10.18 o
  -9  -4   2      169.45      166.60      6.36 o
  -8  -4   2      534.31      550.33     15.02 o
  -7  -4   2      702.39      659.58     24.31 o
  -6  -4   2      212.90      138.66      5.16 o
  -5  -4   2        2.37        8.42      2.79 o
  -4  -4   2       13.62       11.78      6.43 o
  -3  -4   2     1662.04     1693.61     31.10 o
  -2  -4   2      414.51      358.66      8.66 o
  -1  -4   2     2467.63     2420.69     44.11 o
   0  -4   2      894.65      923.85     18.69 o
   1  -4   2     4431.66     4444.47     75.03 o
   2  -4   2      557.12      722.57     13.81 o
   3  -4   2     1178.46     1246.49     19.13 o
   4  -4   2       10.44       23.73      3.74 o
   5  -4   2      753.64      749.51     21.06 o
   6  -4   2      583.91      541.15     11.10 o
   7  -4   2       75.88       80.50     19.05 o
   8  -4   2      365.28      369.64      9.47 o
   9  -4   2      305.91      282.37      9.62 o
  10  -4   2      492.71      475.25     68.94 o
  11  -4   2        5.40        1.21      6.17 o
 -13  -3   2       89.28      107.34     21.06 o
 -12  -3   2       18.95       17.29      5.01 o
 -11  -3   2      267.37      262.73      9.07 o
 -10  -3   2      819.52      872.65     34.61 o
  -9  -3   2     2579.21     2808.90     42.86 o
  -8  -3   2       57.79       40.62      3.91 o
  -7  -3   2      932.01      955.15     18.81 o
  -6  -3   2        0.08        3.02      2.77 o
  -5  -3   2     5960.75     5710.34     85.79 o
  -4  -3   2     1536.72     1603.53     25.80 o
  -3  -3   2     1159.75     1148.33     21.45 o
  -2  -3   2      936.41      948.63     17.86 o
  -1  -3   2      211.61      120.84      4.63 o
   0  -3   2     8846.43     8072.10    132.72 o
   1  -3   2       43.25       18.86      3.08 o
   2  -3   2     3434.41     3400.44     56.69 o
   3  -3   2     3654.20     3418.26     44.70 o
   4  -3   2     5072.13     5429.63     70.37 o
   5  -3   2       28.82       21.65      3.45 o
   6  -3   2      533.36      608.36     27.59 o
   7  -3   2       85.68       98.55      6.40 o
   8  -3   2     2004.65     2063.93     28.63 o
   9  -3   2     1641.94     1646.98     25.58 o
  10  -3   2      254.88      277.61      9.92 o
  11  -3   2      187.27      225.23      9.74 o
 -12  -2   2        4.62       -0.90      6.71 o
 -11  -2   2      119.63      101.04     13.27 o
 -10  -2   2      567.15      535.24     13.40 o
  -9  -2   2      687.75      696.57     13.24 o
  -8  -2   2        4.53       -1.01      3.06 o
  -7  -2   2     2904.11     3054.53     45.64 o
  -6  -2   2     8175.12     9314.04    153.40 o
  -5  -2   2       17.56       -3.97      2.65 o
  -4  -2   2     1137.25     1076.39     18.80 o
  -3  -2   2     1501.00     1427.89     25.88 o
  -2  -2   2        0.86        1.41      2.54 o
  -1  -2   2     8654.15     7806.09    127.41 o
   0  -2   2      722.96      699.65     17.75 o
   1  -2   2     1684.04     1603.53     24.88 o
   2  -2   2     9814.76     9555.54    140.19 o
   3  -2   2     4132.66     4239.79     55.79 o
   4  -2   2      529.40      489.45      9.90 o
   5  -2   2       87.62      109.34      3.65 o
   6  -2   2     2927.90     3055.65     34.98 o
   7  -2   2        0.03        4.93      2.82 o
   8  -2   2      870.97      870.30     20.47 o
   9  -2   2       29.82       43.76      4.25 o
  10  -2   2       28.45       50.48      7.70 o
  11  -2   2      192.06      180.93      7.71 o
  12  -2   2       61.02       59.11     14.60 o
 -12  -1   2      359.99      375.93     25.79 o
 -11  -1   2     1070.53     1119.83     26.66 o
 -10  -1   2       24.22       23.45      6.53 o
  -9  -1   2       24.04       18.51      4.90 o
  -8  -1   2     2706.11     2705.15     41.35 o
  -7  -1   2      471.20      377.21      8.11 o
  -6  -1   2     2590.26     2492.78     36.87 o
  -5  -1   2      851.11      906.68     18.51 o
  -4  -1   2     1316.05     1445.49     71.29 o
  -3  -1   2    26249.04    23742.95    528.14 o
  -2  -1   2    11922.75    10317.15    337.07 o
  -1  -1   2     6718.68     5518.14    338.15 o
   1  -1   2     1553.34     1551.21     27.44 o
   3  -1   2    22781.38    21611.57    346.29 o
   4  -1   2     3414.25     3316.20     37.84 o
   5  -1   2     9696.06     9638.31    102.05 o
   6  -1   2     1587.77     1368.41     17.24 o
   7  -1   2     1774.55     1741.45     22.85 o
   8  -1   2      804.48      810.54     24.03 o
   9  -1   2     1814.45     1905.22     26.06 o
  10  -1   2     1256.24     1407.11     22.40 o
  11  -1   2       11.37       21.89      4.57 o
  12  -1   2       18.82       14.50      6.18 o
 -12   0   2       43.71       52.44      8.32 o
 -11   0   2      704.12      745.68     20.55 o
 -10   0   2      156.04      149.13      8.98 o
  -9   0   2     1061.34     1186.48     21.82 o
  -8   0   2      110.97      130.66      5.66 o
  -7   0   2      703.19      710.10     13.24 o
  -6   0   2     1793.12     1852.80     26.22 o
  -5   0   2    13898.17    13845.18    172.49 o
  -4   0   2     8702.62     8728.66    192.89 o
  -3   0   2     2090.38     2041.44     60.28 o
  -2   0   2       60.65       72.94      3.45 o
  -1   0   2     8387.24     7250.30    134.73 o
   2   0   2     1245.87     1168.54     16.97 o
   4   0   2      351.45      335.83      5.02 o
   5   0   2      206.87      209.99      6.83 o
   6   0   2      281.24      346.33     14.29 o
   7   0   2     1966.46     2022.13     61.20 o
   8   0   2     1376.13     1424.67     18.41 o
   9   0   2     1197.04     1203.67     25.79 o
  10   0   2      512.74      486.05     19.05 o
  11   0   2     2561.90     2683.22     43.28 o
  12   0   2      169.48      190.93      9.68 o
 -12   1   2       15.98       18.11     12.71 o
 -11   1   2      160.20      195.86     14.23 o
 -10   1   2      363.31      408.82     12.09 o
  -9   1   2     1989.05     2096.21     36.93 o
  -8   1   2     1429.40     1523.51     26.73 o
  -7   1   2       72.99       94.24      5.43 o
  -6   1   2     2598.90     2668.79     74.50 o
  -5   1   2     2255.90     1906.41     30.37 o
  -4   1   2     1642.97     1580.73     39.49 o
  -3   1   2       56.56       74.40      3.00 o
  -2   1   2     5181.52     4869.26     77.87 o
   3   1   2     2028.21     1765.30     19.62 o
   4   1   2      927.41      801.32      9.94 o
   5   1   2       42.13       30.42      1.63 o
   6   1   2      124.21      125.24      3.20 o
   7   1   2     1711.25     1692.61     21.55 o
   8   1   2     2069.43     2160.11     27.75 o
   9   1   2     2746.92     2819.79     38.37 o
  10   1   2        0.32        1.39      5.57 o
  11   1   2        0.91        0.93      3.42 o
  12   1   2       38.66       42.39     11.10 o
  13   1   2      186.99      171.75     20.88 o
 -11   2   2      157.60      167.76     10.06 o
 -10   2   2       70.77       67.59      7.56 o
  -9   2   2      234.31      230.08      9.21 o
  -8   2   2     1349.13     1372.59     39.62 o
  -7   2   2     1288.96     1300.26     22.15 o
  -6   2   2      479.31      547.77     11.52 o
  -5   2   2      667.02      739.70     15.56 o
  -4   2   2      175.05      179.97      3.95 o
  -3   2   2     1201.13     1125.71     15.63 o
  -2   2   2      105.04      145.60      3.33 o
  -1   2   2     2674.57     2694.35     56.81 o
   2   2   2     9303.30     9040.10    208.08 o
   3   2   2     2549.20     2482.98     39.87 o
   4   2   2     1969.88     2013.33     25.64 o
   5   2   2     1222.58     1196.53     21.62 o
   6   2   2       11.15       14.67      7.11 o
   7   2   2      119.31      117.47      3.37 o
   8   2   2      296.92      342.59     12.34 o
   9   2   2      569.22      551.99      9.90 o
  10   2   2       15.84       12.75      3.55 o
  11   2   2      164.80      166.09      6.16 o
  12   2   2       64.88       54.59      9.31 o
  13   2   2        2.03       13.15     10.45 o
 -11   3   2      374.64      376.71     15.24 o
 -10   3   2        0.98       11.77      6.31 o
  -9   3   2      306.02      329.51     22.39 o
  -8   3   2      310.94      316.43     18.77 o
  -7   3   2     2558.23     2562.66     40.97 o
  -6   3   2       24.39       26.76      2.52 o
  -5   3   2      804.75      753.86     17.69 o
  -4   3   2      235.61      248.59      7.79 o
  -3   3   2        3.99        1.87      1.86 o
  -2   3   2        1.01       -0.77      4.33 o
  -1   3   2     4127.24     4143.48     52.29 o
   0   3   2    21524.74    19714.97    359.11 o
   2   3   2    22012.40    23273.08    728.45 o
   3   3   2     1028.50     1006.16     13.38 o
   4   3   2     6654.33     6767.22    152.59 o
   5   3   2     2579.19     2357.37     30.60 o
   6   3   2     1433.97     1527.89     19.07 o
   7   3   2       20.65       16.24      1.79 o
   8   3   2      157.40      146.29      7.61 o
   9   3   2      456.25      486.58      9.45 o
  10   3   2     2486.72     2477.34     32.48 o
  11   3   2        7.70        7.42      2.62 o
  12   3   2      621.46      636.76     15.59 o
  13   3   2       68.53       68.64      8.66 o
 -11   4   2       19.59        5.60     13.24 o
 -10   4   2      177.90      174.81     14.29 o
  -9   4   2       83.19       86.62      8.53 o
  -8   4   2      407.93      408.77     11.70 o
  -7   4   2      211.41      240.34      6.79 o
  -6   4   2      774.76      831.00     20.07 o
  -5   4   2     1385.40     1453.14     20.76 o
  -4   4   2      667.58      717.45     12.62 o
  -3   4   2     5742.85     5798.99     75.43 o
  -2   4   2      163.93      137.25      4.94 o
  -1   4   2      946.67      846.36     15.99 o
   0   4   2      867.43      874.76     15.21 o
   1   4   2    23498.53    24429.03   1385.28 o
   2   4   2     6673.83     6360.43     79.59 o
   3   4   2    18421.07    18269.09    338.08 o
   4   4   2     5726.69     5531.39     92.60 o
   5   4   2     6366.95     6542.76    364.50 o
   6   4   2     1949.30     1953.36     27.40 o
   7   4   2     2133.80     2159.86     29.94 o
   8   4   2        4.00        1.86      1.79 o
   9   4   2      122.63      135.77      4.46 o
  10   4   2      333.57      356.34      7.97 o
  11   4   2       21.20       23.71      5.88 o
  12   4   2      325.62      339.25     20.47 o
  13   4   2      276.07      265.07     32.07 o
 -10   5   2      137.97      151.33      9.95 o
  -9   5   2      712.93      726.60     22.02 o
  -8   5   2      890.25      922.67     19.14 o
  -7   5   2     2332.86     2442.17     67.54 o
  -6   5   2     3360.99     3591.27     58.11 o
  -5   5   2        1.69        3.13      1.93 o
  -4   5   2      114.66      112.51      5.60 o
  -3   5   2      193.01      200.60      6.47 o
  -2   5   2       49.97       58.63      9.59 o
  -1   5   2     6026.83     5721.24    161.78 o
   0   5   2      346.29      373.42      7.83 o
   1   5   2     7515.18     7172.31    124.94 o
   2   5   2     4000.74     3927.36     51.49 o
   3   5   2     5908.09     5996.77     83.03 o
   4   5   2       13.24       24.22      5.01 o
   5   5   2     3275.71     3242.16    130.26 o
   6   5   2      232.18      225.66     10.02 o
   7   5   2     2602.98     2633.19     39.16 o
   8   5   2      643.47      660.15     15.31 o
   9   5   2       31.86       35.81      2.81 o
  10   5   2      619.81      641.66     10.91 o
  11   5   2      548.67      541.71      9.73 o
  12   5   2     1423.33     1445.82     25.43 o
  13   5   2     2697.12     2953.54     76.39 o
  -9   6   2        0.77       -5.09      9.33 o
  -8   6   2        6.18       -2.85      4.43 o
  -7   6   2      602.66      671.06     15.93 o
  -6   6   2      324.37      337.07      9.23 o
  -5   6   2      746.38      807.37     16.99 o
  -4   6   2       52.95       72.63      5.23 o
  -3   6   2      201.33      189.01      7.05 o
  -2   6   2       12.01       14.60      4.09 o
  -1   6   2      308.81      293.35      7.99 o
   0   6   2        1.05        7.50      6.12 o
   1   6   2     9705.05     9855.17    130.60 o
   2   6   2     3200.10     3419.25     53.09 o
   3   6   2     3428.80     3625.84     56.13 o
   4   6   2     1684.65     1900.03     65.10 o
   5   6   2     1551.45     1602.64     54.46 o
   6   6   2      317.93      333.06      8.63 o
   7   6   2     1697.48     1694.70     27.62 o
   8   6   2       21.09       14.29      1.75 o
   9   6   2     1074.50     1084.30     16.11 o
  10   6   2      122.61      125.64      6.43 o
  11   6   2      153.44      149.34      5.54 o
  12   6   2        5.30        8.56      1.93 o
  13   6   2      300.84      294.00     10.66 o
  -9   7   2      167.17      187.32     16.18 o
  -8   7   2      298.58      285.54     12.26 o
  -7   7   2      293.49      288.26     22.02 o
  -6   7   2      347.81      376.87     39.06 o
  -5   7   2        7.15        8.21      5.37 o
  -4   7   2      699.48      746.70     17.94 o
  -3   7   2      738.66      707.44     16.52 o
  -2   7   2       22.39       26.25     11.13 o
  -1   7   2      224.44      220.70      5.98 o
   0   7   2      671.99      760.44     23.20 o
   1   7   2     3940.09     4098.12     70.28 o
   2   7   2      296.10      337.20     10.55 o
   3   7   2     3281.83     3398.87     90.21 o
   4   7   2     1700.57     1897.91     39.06 o
   5   7   2        7.94       15.38      2.16 o
   6   7   2      300.70      314.64      7.84 o
   7   7   2       98.97       69.17      3.64 o
   8   7   2      338.80      372.45      8.45 o
   9   7   2     1712.01     1735.90     25.36 o
  10   7   2      697.96      719.60     12.72 o
  11   7   2      238.60      236.33     14.41 o
  12   7   2      543.58      535.30     28.08 o
  13   7   2      584.34      548.54     34.99 o
  -8   8   2       43.20       63.28     16.11 o
  -7   8   2       33.61       25.61      6.33 o
  -6   8   2       16.20       14.44     12.12 o
  -5   8   2      903.34      928.93     23.67 o
  -4   8   2      764.95      874.16     22.59 o
  -3   8   2      523.80      539.74     14.97 o
  -2   8   2      432.34      434.51     10.18 o
  -1   8   2      744.48      770.01     15.11 o
   0   8   2      413.57      442.23     24.43 o
   1   8   2       22.79       36.95     11.44 o
   2   8   2      383.82      402.79      9.36 o
   3   8   2       34.97       35.60      3.82 o
   4   8   2      153.68      132.14      5.35 o
   5   8   2      485.42      412.36     14.66 o
   6   8   2       55.93       55.47      3.41 o
   7   8   2      856.75      936.47     56.94 o
   8   8   2       67.42       69.37      7.79 o
   9   8   2     1030.06     1058.26     17.71 o
  10   8   2       42.21       42.07      4.02 o
  11   8   2      140.51      142.35      3.83 o
  12   8   2      222.06      224.16     27.52 o
  13   8   2       22.63       19.23     23.91 o
  -7   9   2        0.37       -2.93      5.25 o
  -6   9   2        0.07      -10.25     22.27 o
  -5   9   2      508.04      502.22     18.20 o
  -4   9   2      144.81      139.34      9.44 o
  -3   9   2       19.76        7.89      6.34 o
  -2   9   2       28.86       35.78      6.14 o
  -1   9   2     1789.56     1878.75     36.77 o
   0   9   2       16.81       20.10      2.81 o
   1   9   2      422.48      428.06     10.86 o
   2   9   2      449.71      462.79     11.83 o
   3   9   2      678.47      708.04     15.57 o
   4   9   2      556.07      535.84     29.19 o
   5   9   2      291.14      286.22      8.76 o
   6   9   2       29.86       37.07      5.97 o
   7   9   2      201.82      197.11      6.16 o
   8   9   2      387.11      454.77     12.74 o
   9   9   2        2.17        3.19      2.39 o
  10   9   2      422.56      427.68      9.47 o
  11   9   2      282.31      267.49      7.62 o
  12   9   2      232.49      241.60     29.38 o
  -6  10   2        9.85       49.13     69.83 o
  -5  10   2     1585.25     1614.84     56.29 o
  -4  10   2      114.47      101.36     23.04 o
  -3  10   2      541.38      526.64     16.45 o
  -2  10   2     1150.65     1312.81     88.85 o
  -1  10   2       88.88       77.89     10.21 o
   0  10   2       65.38       75.59      4.77 o
   1  10   2        0.44       -4.26      4.30 o
   2  10   2     1041.61     1019.24     21.70 o
   3  10   2     2815.27     2690.18     47.70 o
   4  10   2       17.66       26.27      5.32 o
   5  10   2      142.55      110.18     13.48 o
   6  10   2     1113.53     1083.64     21.64 o
   7  10   2     1708.36     1661.23     28.56 o
   8  10   2      113.91       97.48      5.20 o
   9  10   2       55.04       73.09      5.09 o
  10  10   2      849.88      912.45     19.04 o
  11  10   2      235.14      247.05     26.69 o
  12  10   2      164.31      193.97     33.28 o
  -5  11   2       94.19       79.23     39.00 o
  -4  11   2     1000.58      944.86     33.95 o
  -3  11   2        3.80       16.98     11.35 o
  -2  11   2      108.73      101.00      9.55 o
  -1  11   2       57.06       68.14     16.08 o
   0  11   2      154.44      162.19     18.87 o
   1  11   2      892.24      950.18     21.56 o
   2  11   2      178.53      174.11     14.23 o
   3  11   2      493.48      476.61     21.59 o
   4  11   2     1065.96      968.96     21.56 o
   5  11   2       97.97      166.83     12.43 o
   6  11   2       78.86       75.68      5.41 o
   7  11   2       40.05       32.26      4.78 o
   8  11   2      132.79      131.31      6.71 o
   9  11   2     1253.14     1356.18     41.35 o
  10  11   2       21.71       32.16      5.07 o
  11  11   2      167.65      179.69     12.68 o
  -4  12   2       58.62       11.94     13.31 o
  -3  12   2      366.26      370.13     24.01 o
  -2  12   2       51.90       46.69     12.15 o
  -1  12   2      311.84      295.44     35.50 o
   0  12   2      193.16      181.38      8.11 o
   1  12   2        9.70        4.88      4.62 o
   2  12   2        9.98       14.20      4.65 o
   3  12   2       92.27       85.20      6.69 o
   4  12   2      262.35      232.56     11.26 o
   5  12   2      226.84      235.77      9.15 o
   6  12   2       36.78       47.98      6.53 o
   7  12   2        5.72       11.60      4.71 o
   8  12   2        7.89        2.77      4.40 o
   9  12   2       54.08       49.31      9.46 o
  10  12   2       62.44       48.40      7.08 o
  -2  13   2      807.24      841.81     46.37 o
  -1  13   2      210.31      188.78     19.08 o
   0  13   2       92.02       56.84     10.62 o
   1  13   2       58.60       64.07     10.30 o
   2  13   2      293.33      356.34     16.89 o
   3  13   2       70.07       77.84     11.16 o
   4  13   2      271.89      235.46     11.45 o
   5  13   2      140.78      107.98     11.47 o
   6  13   2     1178.12     1273.11     34.00 o
   7  13   2      557.99      669.03     21.48 o
   8  13   2        1.33        5.57      6.25 o
   9  13   2        1.52        9.89      8.01 o
   0  14   2       21.29        2.38      6.15 o
   1  14   2      116.59      132.03     25.17 o
   2  14   2        7.65        9.35      6.49 o
   3  14   2        3.09       -3.70     10.48 o
   4  14   2      245.17      282.42     18.87 o
   5  14   2      402.96      358.90     15.64 o
   6  14   2      449.17      362.97     30.49 o
   7  14   2      181.37      180.37     16.02 o
   8  14   2      226.29      256.51     20.72 o
  -6 -13   3        0.73        4.88      7.62 o
  -5 -13   3      153.08      155.84     10.73 o
  -4 -13   3       15.28        5.59      7.58 o
  -3 -13   3        0.01        4.36      8.36 o
  -2 -13   3        1.79        8.63     13.30 o
  -1 -13   3       82.38       75.21     16.42 o
  -8 -12   3      221.58      265.30     16.90 o
  -7 -12   3        2.38        3.64      6.04 o
  -6 -12   3        0.48        2.43     11.47 o
  -5 -12   3      157.91      161.29     18.83 o
  -4 -12   3      157.63      159.10     17.04 o
  -3 -12   3        0.00        3.59      7.50 o
  -2 -12   3      168.44      180.07     26.69 o
  -1 -12   3      137.76      136.79     15.28 o
   0 -12   3       29.05        4.82     11.77 o
   1 -12   3        2.27       -9.35     12.09 o
   2 -12   3        5.62       17.58     13.68 o
  -9 -11   3       23.25       27.77     11.01 o
  -8 -11   3       53.73       62.97     11.07 o
  -7 -11   3      378.78      431.92     16.21 o
  -6 -11   3      278.70      294.63     21.18 o
  -5 -11   3        3.81        4.62      5.65 o
  -4 -11   3       34.68       43.44      8.72 o
  -3 -11   3        0.71       -6.33      5.22 o
  -2 -11   3        1.23       -9.50     19.48 o
  -1 -11   3       47.51       37.45     10.11 o
   0 -11   3      288.59      252.76     24.46 o
   1 -11   3      343.70      376.75     26.04 o
   2 -11   3      230.25      258.44     21.45 o
   3 -11   3        0.39       11.94     12.44 o
   4 -11   3        0.36       14.84     33.68 o
 -10 -10   3        6.91        9.22     11.01 o
  -9 -10   3      346.99      321.59     24.43 o
  -8 -10   3      452.46      428.40     16.03 o
  -7 -10   3      122.98      125.72     10.70 o
  -6 -10   3      196.86      187.02      9.15 o
  -5 -10   3        7.70        4.18      5.62 o
  -4 -10   3       91.15       70.25     12.65 o
  -3 -10   3      450.94      455.53     13.51 o
  -2 -10   3      583.94      564.81     24.31 o
  -1 -10   3     1222.03     1210.74     31.18 o
   0 -10   3      865.22      916.68     46.67 o
   1 -10   3      312.35      297.41     26.35 o
   2 -10   3      243.70      259.31     13.88 o
   3 -10   3      131.38      148.43     10.80 o
   4 -10   3      194.54      241.85     24.20 o
   5 -10   3      248.64      276.34     35.47 o
 -11  -9   3      150.45      179.00     15.96 o
 -10  -9   3        2.37       -7.15     11.41 o
  -9  -9   3       30.42       20.47      5.18 o
  -8  -9   3       11.57       -2.56      4.77 o
  -7  -9   3       11.74       13.99      5.27 o
  -6  -9   3      300.63      327.36     11.26 o
  -5  -9   3      317.22      341.67     10.83 o
  -4  -9   3      118.29      118.79      8.41 o
  -3  -9   3       72.20       68.30      9.99 o
  -2  -9   3       16.94       21.69      9.31 o
  -1  -9   3      100.28       91.71      6.03 o
   0  -9   3      290.90      283.17     11.52 o
   1  -9   3       82.90       93.05      8.05 o
   2  -9   3       87.69       85.25      7.73 o
   3  -9   3       51.21       42.09      8.72 o
   4  -9   3      140.75      127.78     10.33 o
   5  -9   3      133.58      123.18     11.52 o
   6  -9   3       56.41       75.89      8.22 o
 -11  -8   3       19.20       14.84      9.22 o
 -10  -8   3        2.33        9.29      4.74 o
  -9  -8   3        6.41        2.41      5.84 o
  -8  -8   3      421.94      425.26     14.32 o
  -7  -8   3      424.14      438.03     12.00 o
  -6  -8   3     2210.13     2380.81     91.36 o
  -5  -8   3      345.78      337.40     10.12 o
  -4  -8   3       29.70       24.02     10.21 o
  -3  -8   3      917.10      927.47     21.94 o
  -2  -8   3      554.39      516.56     15.80 o
  -1  -8   3      219.28      226.14      7.34 o
   0  -8   3      396.91      378.96     23.38 o
   1  -8   3      457.74      489.60     30.68 o
   2  -8   3      580.19      609.26     17.40 o
   3  -8   3      589.92      586.63     24.28 o
   4  -8   3      311.02      324.85     11.40 o
   5  -8   3      326.83      344.28     17.66 o
   6  -8   3      216.95      211.74     23.63 o
   7  -8   3      132.05      142.91     23.29 o
 -12  -7   3      178.22      189.83     15.77 o
 -11  -7   3      383.64      385.18     42.25 o
 -10  -7   3       42.72       32.77      8.04 o
  -9  -7   3      203.15      178.90      8.29 o
  -8  -7   3       14.22       11.30      6.43 o
  -7  -7   3       37.57       38.46      8.91 o
  -6  -7   3      316.20      355.93     22.85 o
  -5  -7   3       70.32       79.42      5.86 o
  -4  -7   3      337.56      317.06     10.58 o
  -3  -7   3      637.09      632.48     22.55 o
  -2  -7   3      602.74      615.34     34.51 o
  -1  -7   3      101.18      107.07      6.73 o
   0  -7   3        1.51       -3.43      5.27 o
   1  -7   3      280.41      286.31      9.71 o
   2  -7   3      273.85      283.70      9.99 o
   3  -7   3       97.37       84.01      5.78 o
   4  -7   3      360.83      348.50     10.82 o
   5  -7   3      495.56      483.79     17.94 o
   6  -7   3      113.70      107.41      9.31 o
   7  -7   3       68.42       56.48      8.94 o
   8  -7   3       66.36       71.54      9.83 o
 -12  -6   3       52.76       49.85     10.45 o
 -11  -6   3        2.32        5.43      5.14 o
 -10  -6   3        0.35        6.29      5.47 o
  -9  -6   3      394.05      409.88     11.86 o
  -8  -6   3      712.22      684.66     29.81 o
  -7  -6   3      142.24      134.39      9.25 o
  -6  -6   3      579.29      608.30     14.45 o
  -5  -6   3      676.72      631.66     15.02 o
  -4  -6   3      161.13      159.61      7.57 o
  -3  -6   3      291.45      292.82      9.64 o
  -2  -6   3      344.13      341.00     11.94 o
  -1  -6   3      322.86      327.40      9.56 o
   0  -6   3      401.43      389.46     12.49 o
   1  -6   3      545.75      543.21     33.83 o
   2  -6   3      733.09      750.86     16.69 o
   3  -6   3      643.08      656.63     20.91 o
   4  -6   3      223.01      230.42      8.10 o
   5  -6   3      134.48      114.50     14.47 o
   6  -6   3      129.70      122.88      6.98 o
   7  -6   3      169.25      167.50      9.34 o
   8  -6   3      143.23      151.80      9.72 o
   9  -6   3      113.16      118.60      9.24 o
 -12  -5   3        0.67       -9.01     16.39 o
 -11  -5   3       55.88       52.99      6.46 o
 -10  -5   3        0.34       -0.65      5.54 o
  -9  -5   3        4.42        1.27      5.23 o
  -8  -5   3        2.58       -2.86      8.01 o
  -7  -5   3       23.98       29.44      4.25 o
  -6  -5   3      204.06      193.39      6.80 o
  -5  -5   3      172.30      188.13      6.74 o
  -4  -5   3        6.51        6.19      4.95 o
  -3  -5   3      178.20      199.54      7.68 o
  -2  -5   3       15.12       12.31      3.46 o
  -1  -5   3       20.02       28.44      4.09 o
   0  -5   3       44.77       44.39      4.95 o
   1  -5   3       13.80       12.93      4.81 o
   2  -5   3      172.52      169.74      7.17 o
   3  -5   3      237.94      241.21     10.48 o
   4  -5   3      116.88      125.50     15.09 o
   5  -5   3       70.67       69.60      5.28 o
   6  -5   3       27.19       26.63      6.56 o
   7  -5   3        9.58        8.53      5.26 o
   8  -5   3        1.48       15.02      8.88 o
   9  -5   3        2.36        4.59      8.97 o
  10  -5   3        4.58       10.14      6.95 o
 -12  -4   3       98.99       98.64      9.25 o
 -11  -4   3      299.96      285.38     11.02 o
 -10  -4   3      296.26      273.26     11.94 o
  -9  -4   3      396.47      387.55     10.39 o
  -8  -4   3      598.03      574.96     17.88 o
  -7  -4   3     1576.40     1648.62     29.60 o
  -6  -4   3      433.72      420.49     10.28 o
  -5  -4   3      492.31      490.11     12.07 o
  -4  -4   3      436.33      481.24     11.57 o
  -3  -4   3     1494.81     1450.86     26.79 o
  -2  -4   3     1901.64     1986.39     36.81 o
  -1  -4   3     2208.29     2182.68     41.07 o
   0  -4   3     1772.96     1853.81     42.86 o
   1  -4   3     2393.28     2361.72     42.73 o
   2  -4   3     1967.40     1960.48     32.80 o
   3  -4   3      501.84      519.83     19.98 o
   4  -4   3      773.22      780.10     14.65 o
   5  -4   3      239.39      236.74      9.62 o
   6  -4   3      152.23      144.59      9.65 o
   7  -4   3      443.49      445.32     10.39 o
   8  -4   3      351.28      334.81      9.32 o
   9  -4   3      125.50      121.43      7.54 o
  10  -4   3       37.47       41.58      6.54 o
  11  -4   3       13.74       25.32      7.25 o
 -12  -3   3        0.02       -7.46      4.97 o
 -11  -3   3       35.42       32.33      7.39 o
 -10  -3   3      176.98      181.23      7.54 o
  -9  -3   3      178.44      173.26     19.95 o
  -8  -3   3       44.16       46.62      7.67 o
  -7  -3   3        0.23       -3.37      3.04 o
  -6  -3   3      362.39      397.04     17.29 o
  -5  -3   3      258.47      266.50      7.39 o
  -4  -3   3      348.22      373.04     12.00 o
  -3  -3   3      610.41      610.58     13.03 o
  -2  -3   3      700.68      691.67     14.32 o
  -1  -3   3      721.23      717.58     14.58 o
   0  -3   3      549.88      540.21     11.83 o
   1  -3   3      270.93      268.25      7.19 o
   2  -3   3      116.02      110.98      5.26 o
   3  -3   3       80.42       72.63      4.73 o
   4  -3   3      127.18      118.64      4.93 o
   5  -3   3      465.88      453.51      9.64 o
   6  -3   3      302.69      294.30      7.79 o
   7  -3   3      129.95      135.48      5.31 o
   8  -3   3       38.53       33.95      4.56 o
   9  -3   3       12.51       12.61      4.79 o
  10  -3   3       28.12       32.58      7.12 o
  11  -3   3        6.57        6.63      6.03 o
 -12  -2   3       18.73        5.87      7.42 o
 -11  -2   3       33.60       34.36      6.87 o
 -10  -2   3      216.82      234.97     27.59 o
  -9  -2   3      386.23      401.38     16.82 o
  -8  -2   3      229.38      214.50     16.36 o
  -7  -2   3      155.99      154.45      7.67 o
  -6  -2   3      249.74      237.13      6.63 o
  -5  -2   3      808.54      803.89     15.87 o
  -4  -2   3      950.22      976.71     27.22 o
  -3  -2   3      898.99      902.91     32.88 o
  -2  -2   3     1309.16     1244.58     22.33 o
  -1  -2   3     2140.59     1991.84     34.53 o
   0  -2   3     1293.53     1172.99     22.24 o
   1  -2   3     1230.18     1149.12     21.47 o
   2  -2   3      392.82      354.49      7.58 o
   3  -2   3      260.12      229.27      4.88 o
   4  -2   3      311.23      305.53      7.82 o
   5  -2   3       90.73       80.49      3.86 o
   6  -2   3       50.45       49.73     10.11 o
   7  -2   3       91.58       87.64      5.60 o
   8  -2   3       68.45       60.26      4.37 o
   9  -2   3        2.89       -0.96      3.88 o
  10  -2   3       21.31       16.92      4.58 o
  11  -2   3        0.00        8.39     12.65 o
  12  -2   3        7.33       12.00      8.68 o
 -12  -1   3       34.34       35.12     14.47 o
 -11  -1   3       34.23       34.41      6.02 o
 -10  -1   3        2.07       -3.09      4.18 o
  -9  -1   3       11.56       12.06      3.98 o
  -8  -1   3      106.00      108.38      5.23 o
  -7  -1   3       67.38       68.78      4.33 o
  -6  -1   3      142.45      148.09      9.93 o
  -5  -1   3        1.07       -2.20      4.95 o
  -4  -1   3      232.36      234.44      6.73 o
  -3  -1   3      183.47      178.04      5.16 o
  -2  -1   3        7.82        9.21      2.60 o
  -1  -1   3       15.65       10.85      2.58 o
   0  -1   3        3.06       15.62      3.71 o
   1  -1   3        0.43       -0.82      2.77 o
   2  -1   3        8.15        5.39      1.93 o
   3  -1   3      160.33      162.34      3.95 o
   4  -1   3      174.34      189.65      9.25 o
   5  -1   3       14.49       11.57      4.92 o
   6  -1   3        8.08        8.35      2.58 o
   7  -1   3        6.00        3.09      2.67 o
   8  -1   3        0.93        5.29      3.08 o
   9  -1   3       44.86       31.88      3.96 o
  10  -1   3       47.88       38.72      4.33 o
  11  -1   3       20.12       12.85      9.93 o
  12  -1   3       34.94       48.36      9.87 o
 -12   0   3        3.77       -4.21      9.26 o
 -11   0   3        0.93        0.39      6.51 o
 -10   0   3        4.18        1.76      5.39 o
  -9   0   3       13.28       12.27      7.14 o
  -8   0   3        0.01        2.26      2.98 o
  -7   0   3        0.30       -4.42      4.92 o
  -6   0   3        0.51       -3.33      2.52 o
  -5   0   3      136.75      131.50      4.37 o
  -4   0   3       10.85       11.81      2.79 o
  -3   0   3        7.36        4.99      4.30 o
  -2   0   3      134.71      124.49     10.58 o
  -1   0   3      368.65      359.81      8.97 o
   0   0   3      222.93      198.23      5.69 o
   1   0   3       25.92       36.39      2.10 o
   2   0   3      496.06      477.06      7.25 o
   3   0   3      149.28      131.51      3.42 o
   4   0   3        0.49       -2.83      1.89 o
   5   0   3      110.77      107.58     10.02 o
   6   0   3      373.89      381.21      6.06 o
   7   0   3       89.50       79.21      3.53 o
   8   0   3      109.20      108.21      4.10 o
   9   0   3       97.09      101.66      7.70 o
  10   0   3       36.88       30.61      5.63 o
  11   0   3       18.87       16.17      4.61 o
  12   0   3        0.01        1.27      5.73 o
 -12   1   3       14.67        5.37      7.89 o
 -11   1   3        7.31        0.46      5.34 o
 -10   1   3        0.06       -7.08      5.22 o
  -9   1   3        7.75       13.28      5.00 o
  -8   1   3       98.54       87.29      5.42 o
  -7   1   3      132.62      129.15      4.90 o
  -6   1   3      119.87      134.61      4.99 o
  -5   1   3       91.12       89.22      3.48 o
  -4   1   3      549.54      544.74      9.40 o
  -3   1   3      509.68      508.10     10.22 o
  -2   1   3      436.48      426.76     15.93 o
  -1   1   3      687.73      732.84     14.28 o
   0   1   3      915.80     1007.91     25.67 o
   2   1   3     1150.60     1142.77     35.84 o
   3   1   3     1255.51     1197.74     21.53 o
   4   1   3      768.68      736.03     10.76 o
   5   1   3     1011.32      968.97     13.66 o
   6   1   3      494.89      486.28      7.67 o
   7   1   3      667.21      672.34     10.22 o
   8   1   3      435.59      456.10      9.56 o
   9   1   3       79.23       88.93      4.40 o
  10   1   3       83.94       86.39      7.36 o
  11   1   3      222.80      235.89     14.29 o
  12   1   3      241.65      226.33     20.10 o
  13   1   3      148.10      147.55     12.77 o
 -11   2   3        4.40        2.24      6.24 o
 -10   2   3        9.23        5.08      6.21 o
  -9   2   3        6.05        2.59      4.62 o
  -8   2   3       59.76       45.98      5.23 o
  -7   2   3       68.33       67.26      5.91 o
  -6   2   3       96.46       86.43      6.68 o
  -5   2   3       25.12       21.13      3.12 o
  -4   2   3      164.68      146.16      4.45 o
  -3   2   3       82.11       69.56      3.28 o
  -2   2   3       24.71       29.40      3.03 o
  -1   2   3       90.19       79.84      8.32 o
   0   2   3      926.93      875.43     16.12 o
   1   2   3     1416.60     1370.64     44.35 o
   2   2   3     1637.22     1521.73     26.07 o
   3   2   3      494.12      447.48      6.29 o
   4   2   3       61.32       64.85      7.55 o
   5   2   3        0.84        4.66      2.47 o
   6   2   3       26.79       28.13      1.92 o
   7   2   3        0.76       -1.24      1.86 o
   8   2   3       21.49       23.30      2.51 o
   9   2   3        2.60        8.49      2.63 o
  10   2   3       20.04       26.16      8.66 o
  11   2   3        1.58       -0.78      8.01 o
  12   2   3       85.78       83.69      5.46 o
  13   2   3        5.38        3.31      5.00 o
 -11   3   3       54.33       57.09      8.97 o
 -10   3   3      224.42      232.99     11.67 o
  -9   3   3      192.19      176.92      8.31 o
  -8   3   3      146.22      146.13      7.19 o
  -7   3   3      460.26      443.78     11.11 o
  -6   3   3      433.68      426.42     10.53 o
  -5   3   3      274.54      257.87      9.99 o
  -4   3   3      141.03      120.70      4.34 o
  -3   3   3      160.06      129.57      4.07 o
  -2   3   3      821.79      743.86     23.75 o
  -1   3   3     2734.42     2454.63     49.27 o
   0   3   3     3982.07     3683.89     46.38 o
   1   3   3     3271.20     3004.56     51.74 o
   2   3   3      871.10      789.45     15.25 o
   3   3   3       74.55       95.81      4.36 o
   4   3   3       14.56        9.45      7.14 o
   5   3   3      335.51      321.52      8.04 o
   6   3   3       78.32       68.56      2.47 o
   7   3   3      163.58      154.52      5.60 o
   8   3   3      257.07      276.92     18.56 o
   9   3   3      577.40      594.39     26.47 o
  10   3   3      414.41      413.44     17.94 o
  11   3   3        1.14        1.94      3.71 o
  12   3   3        7.05        2.20     10.17 o
  13   3   3       40.78       20.97      7.98 o
 -11   4   3        0.20        3.00     13.55 o
 -10   4   3        0.98       -9.43      6.29 o
  -9   4   3        0.15        4.71      5.86 o
  -8   4   3        0.01       -5.05      4.56 o
  -7   4   3        7.34       10.45      3.81 o
  -6   4   3       82.83       66.23      9.74 o
  -5   4   3       55.01       53.95      2.72 o
  -4   4   3        0.29        1.75      1.79 o
  -3   4   3       27.54       29.94      2.81 o
  -2   4   3       98.16       99.24      2.91 o
  -1   4   3      121.60      125.20      3.46 o
   0   4   3        1.30        0.30      1.86 o
   1   4   3       59.14       63.74      2.71 o
   2   4   3      397.16      446.12     15.19 o
   3   4   3      148.00      158.15      3.59 o
   4   4   3      823.33      811.87     13.90 o
   5   4   3      409.72      450.62     12.63 o
   6   4   3      324.26      334.49     11.72 o
   7   4   3      341.43      346.60     20.88 o
   8   4   3      181.16      181.53      4.00 o
   9   4   3      267.20      264.70      5.84 o
  10   4   3      156.52      161.66      4.40 o
  11   4   3       23.59       20.17      2.60 o
  12   4   3       75.63       77.31      8.47 o
  13   4   3      118.00      154.44     10.28 o
 -10   5   3       80.05       78.09      8.43 o
  -9   5   3      181.68      175.63     17.84 o
  -8   5   3      246.70      242.85     10.18 o
  -7   5   3      357.95      336.93      9.19 o
  -6   5   3      482.30      485.61      9.67 o
  -5   5   3      299.84      286.88      6.23 o
  -4   5   3      172.79      166.79      5.35 o
  -3   5   3      370.62      365.31      8.75 o
  -2   5   3      278.25      266.53      7.78 o
  -1   5   3      555.82      547.39     11.18 o
   0   5   3      380.71      344.68      7.33 o
   1   5   3      272.45      238.10      5.22 o
   2   5   3      923.13      886.46     26.66 o
   3   5   3      351.93      312.24      5.60 o
   4   5   3        1.33        4.18      3.09 o
   5   5   3       29.60       39.69      6.87 o
   6   5   3      177.85      198.23     15.40 o
   7   5   3       26.83       20.45      5.65 o
   8   5   3        3.39        0.84     15.74 o
   9   5   3        8.01       10.08      5.45 o
  10   5   3      137.28      134.46      3.20 o
  11   5   3      494.19      474.50     10.82 o
  12   5   3       23.13       23.75      2.23 o
  13   5   3       36.91       28.52      6.22 o
  -9   6   3        2.22        4.13      8.06 o
  -8   6   3        0.96       -2.23      6.09 o
  -7   6   3       67.64       62.94      4.84 o
  -6   6   3      101.24       88.31      7.11 o
  -5   6   3        0.29        1.49      4.95 o
  -4   6   3        5.66        3.51      4.33 o
  -3   6   3        0.05        5.77      4.47 o
  -2   6   3       25.54       24.49      3.62 o
  -1   6   3       21.46       36.29      4.53 o
   0   6   3       86.37      126.76      4.38 o
   1   6   3      374.06      324.97      7.10 o
   2   6   3     1965.61     1882.68     26.42 o
   3   6   3     1245.40     1214.50     17.74 o
   4   6   3     1111.31     1125.33     55.88 o
   5   6   3      679.50      644.76     12.12 o
   6   6   3       20.73       12.03      1.33 o
   7   6   3       65.98       47.83      5.78 o
   8   6   3      184.30      168.75     16.21 o
   9   6   3      387.63      383.61     13.83 o
  10   6   3      940.87      915.24     22.87 o
  11   6   3      525.55      542.90     16.49 o
  12   6   3      190.03      210.98     15.15 o
  13   6   3      281.14      276.86     21.53 o
  -9   7   3       78.02       92.94     22.39 o
  -8   7   3        4.89        3.50      7.25 o
  -7   7   3       92.19       97.98      6.37 o
  -6   7   3      340.37      345.24      9.55 o
  -5   7   3      141.26      150.74      9.35 o
  -4   7   3      284.62      281.22     20.26 o
  -3   7   3      177.84      183.26      7.59 o
  -2   7   3      141.06      177.15      7.47 o
  -1   7   3      220.53      236.02     11.01 o
   0   7   3       33.67       29.24      6.15 o
   1   7   3      553.94      628.21     14.32 o
   2   7   3      631.96      712.63     23.38 o
   3   7   3       16.48        8.52      4.33 o
   4   7   3      689.07      740.33     13.40 o
   5   7   3      796.92      800.45     18.99 o
   6   7   3      119.94      109.03      4.13 o
   7   7   3       49.50       56.64      2.99 o
   8   7   3       12.16       18.79      1.08 o
   9   7   3       30.63       25.30      6.61 o
  10   7   3      134.66      137.84     26.84 o
  11   7   3        0.66        2.79     16.64 o
  12   7   3       64.03       68.60     21.83 o
  13   7   3       65.50       41.50     17.32 o
  -8   8   3       49.64       52.35     20.23 o
  -7   8   3       94.89       92.16     12.59 o
  -6   8   3      105.34      100.82      7.73 o
  -5   8   3      268.93      263.26     11.04 o
  -4   8   3      419.55      442.21     23.41 o
  -3   8   3      487.55      455.92     13.33 o
  -2   8   3      264.89      239.59      8.69 o
  -1   8   3      333.11      320.32     10.49 o
   0   8   3      108.65       81.06      6.80 o
   1   8   3       22.41       24.19      3.91 o
   2   8   3     1421.41     1360.61     24.24 o
   3   8   3     2941.86     3177.13     56.45 o
   4   8   3     2461.83     2479.34     62.07 o
   5   8   3     1121.86     1143.18     20.58 o
   6   8   3      132.95      132.94      4.46 o
   7   8   3       89.76       83.79      3.54 o
   8   8   3      109.54      110.55      3.65 o
   9   8   3      178.14      180.94      3.45 o
  10   8   3      557.83      531.83     35.19 o
  11   8   3      738.23      706.66     32.21 o
  12   8   3      324.23      317.19     24.19 o
  13   8   3      166.71      154.02     21.59 o
  -7   9   3       37.21       35.17     29.13 o
  -6   9   3        0.40        2.67     15.12 o
  -5   9   3       14.68       17.51      8.04 o
  -4   9   3       81.52       68.92      7.74 o
  -3   9   3        5.21        8.10      6.07 o
  -2   9   3       89.95       72.89      5.57 o
  -1   9   3       21.80       10.34      3.80 o
   0   9   3       74.43       65.03      4.92 o
   1   9   3       39.49       36.21      5.47 o
   2   9   3      466.62      490.78     12.19 o
   3   9   3      182.38      209.96      7.78 o
   4   9   3      212.84      228.56      7.55 o
   5   9   3       45.53       49.08      3.81 o
   6   9   3       27.43       31.67      2.88 o
   7   9   3       34.99       35.67      4.33 o
   8   9   3      208.82      214.84      5.40 o
   9   9   3      112.57      105.73      4.04 o
  10   9   3       82.87       75.08     16.36 o
  11   9   3       32.40       24.00     22.89 o
  12   9   3       34.71       24.74     18.56 o
  -6  10   3        2.13       37.38     14.14 o
  -5  10   3        0.94        8.65     10.08 o
  -4  10   3      226.63      225.72     14.88 o
  -3  10   3     1130.19     1142.71     60.80 o
  -2  10   3      383.15      414.44     16.76 o
  -1  10   3      384.51      415.17     13.63 o
   0  10   3      329.54      301.11      8.57 o
   1  10   3       15.83       14.50      6.54 o
   2  10   3       46.49       53.81      4.54 o
   3  10   3      296.14      294.73     30.22 o
   4  10   3      233.86      225.34      7.55 o
   5  10   3      314.59      346.08     12.53 o
   6  10   3      205.31      234.60     18.18 o
   7  10   3      104.38      117.19     17.26 o
   8  10   3      340.99      385.21     13.13 o
   9  10   3      109.02      117.09      6.29 o
  10  10   3        3.03        2.48      1.77 o
  11  10   3       61.42       68.60     20.60 o
  12  10   3       76.22       89.81     23.07 o
  -5  11   3       17.28       -2.11     13.92 o
  -4  11   3      246.71      224.33     27.12 o
  -3  11   3      234.46      200.76     33.03 o
  -2  11   3        2.93        3.44      7.19 o
  -1  11   3       17.33       15.55      9.59 o
   0  11   3       14.30       12.62      5.99 o
   1  11   3       17.54       18.40      3.48 o
   2  11   3      145.47      162.30      8.06 o
   3  11   3      105.96      114.65      6.70 o
   4  11   3        2.32        1.82      5.23 o
   5  11   3      358.35      352.25     10.31 o
   6  11   3      351.11      368.62     10.52 o
   7  11   3      162.26      162.32     11.44 o
   8  11   3       12.00        9.49      3.91 o
   9  11   3       48.44       39.72     14.91 o
  10  11   3        7.57       11.13      3.65 o
  11  11   3      189.23      146.72     22.89 o
  -4  12   3        1.66       32.71     15.29 o
  -3  12   3       23.62       29.60     12.82 o
  -2  12   3       18.40       19.31     10.38 o
  -1  12   3        0.65        4.98      7.73 o
   0  12   3        1.42       14.44      7.40 o
   1  12   3        2.65        1.67      4.02 o
   2  12   3       45.86       45.32      4.94 o
   3  12   3        0.14        0.55      4.18 o
   4  12   3        3.58        4.29      5.23 o
   5  12   3       46.73       49.27      9.22 o
   6  12   3        2.34        0.51      6.74 o
   7  12   3        0.38        4.94     12.09 o
   8  12   3        4.17        4.46      6.49 o
   9  12   3       13.81       13.27      3.52 o
  10  12   3       22.22       24.88      3.42 o
  11  12   3       32.43       28.33      5.01 o
  -2  13   3       36.00      -17.88     25.24 o
  -1  13   3       10.87       16.58     11.34 o
   0  13   3       59.98       76.11     15.56 o
   1  13   3        2.68       -5.39      3.59 o
   2  13   3        0.24       -1.70      5.87 o
   3  13   3        5.49        4.17      5.06 o
   4  13   3        1.88        5.83      5.78 o
   5  13   3        4.04        8.23      6.18 o
   6  13   3       21.48       27.10      5.20 o
   7  13   3       47.61       41.95      7.76 o
   8  13   3       33.37       18.44      5.66 o
   9  13   3        0.29       -8.50      5.66 o
  10  13   3      116.27      112.76     11.07 o
   0  14   3       67.76       48.46     18.31 o
   1  14   3        1.23        1.79     12.31 o
   2  14   3        0.85       -4.56      8.74 o
   3  14   3        0.01       16.37     10.25 o
   4  14   3        0.46       -4.65      5.58 o
   5  14   3       15.63        7.71      6.39 o
   6  14   3       21.91       14.70      7.76 o
   7  14   3        2.18        7.48      8.72 o
   8  14   3       62.88       52.02     11.13 o
  -7 -12   4     1990.37     2189.54     73.06 o
  -6 -12   4       85.53       79.20      9.46 o
  -5 -12   4       99.06       77.34     11.24 o
  -4 -12   4      154.10      157.25     10.11 o
  -3 -12   4      135.77      139.47      9.44 o
  -2 -12   4      522.36      521.15     45.99 o
  -1 -12   4        1.67        0.84     12.27 o
   0 -12   4      654.68      669.54     34.10 o
   1 -12   4       99.47      102.81     21.39 o
  -9 -11   4      202.10      169.17     16.82 o
  -8 -11   4      475.28      542.93     42.43 o
  -7 -11   4       42.45       37.41      7.98 o
  -6 -11   4       54.78       47.00      9.69 o
  -5 -11   4     1032.72     1154.55     51.34 o
  -4 -11   4      352.90      401.76     26.23 o
  -3 -11   4       38.28       32.71      7.22 o
  -2 -11   4      329.66      317.70     17.66 o
  -1 -11   4      234.03      274.18     22.89 o
   0 -11   4       25.77       27.70     11.11 o
   1 -11   4       97.76       81.13     16.05 o
   2 -11   4      136.44      123.65     15.80 o
   3 -11   4       13.49        8.94     17.45 o
 -10 -10   4      236.96      199.54     20.35 o
  -9 -10   4      580.98      553.48     24.83 o
  -8 -10   4        0.45       -6.78     15.46 o
  -7 -10   4     2860.78     3205.90     69.42 o
  -6 -10   4     1166.18     1151.81     39.99 o
  -5 -10   4       15.41       18.80      8.07 o
  -4 -10   4      197.73      196.18     13.51 o
  -3 -10   4      109.29      106.07      9.54 o
  -2 -10   4      317.44      296.19     11.31 o
  -1 -10   4      462.76      440.87     14.54 o
   0 -10   4      399.84      434.76     19.37 o
   1 -10   4     1000.44     1056.15     34.06 o
   2 -10   4       23.07        7.52     13.39 o
   3 -10   4      638.07      652.49     43.76 o
   4 -10   4        9.59       -3.41     11.85 o
   5 -10   4        1.33        2.10     21.00 o
 -10  -9   4      219.26      218.77     14.55 o
  -9  -9   4       23.23       22.36      6.28 o
  -8  -9   4      413.80      372.40     12.86 o
  -7  -9   4      195.13      202.50     19.61 o
  -6  -9   4        6.57       11.82      5.17 o
  -5  -9   4      691.18      707.03     25.11 o
  -4  -9   4       80.34       75.80      8.78 o
  -3  -9   4      431.19      452.38     15.32 o
  -2  -9   4     1057.91     1116.28     27.60 o
  -1  -9   4       76.35       65.64      9.74 o
   0  -9   4      462.83      445.70     12.23 o
   1  -9   4        3.38        0.27     13.27 o
   2  -9   4      104.41      105.41      9.18 o
   3  -9   4        3.50       10.47      6.64 o
   4  -9   4      862.45      796.82     28.90 o
   5  -9   4      382.27      412.57     22.92 o
   6  -9   4      331.64      287.80     32.91 o
 -11  -8   4      227.86      286.01     21.90 o
 -10  -8   4      114.81      103.67     15.96 o
  -9  -8   4      165.96      168.07     16.24 o
  -8  -8   4      103.89       97.67     15.28 o
  -7  -8   4       22.84       25.61      5.69 o
  -6  -8   4      469.32      450.75     13.20 o
  -5  -8   4     1042.97      997.67     24.45 o
  -4  -8   4        7.21       12.31      6.26 o
  -3  -8   4     1083.76     1175.86     80.22 o
  -2  -8   4       32.79       35.07      6.74 o
  -1  -8   4      728.88      740.12     23.81 o
   0  -8   4       49.92       40.04      4.87 o
   1  -8   4      783.50      849.26     21.25 o
   2  -8   4       65.37       74.07      7.23 o
   3  -8   4       73.23       63.03      7.11 o
   4  -8   4      240.87      217.68     17.88 o
   5  -8   4      116.76      111.52     12.40 o
   6  -8   4       66.66       62.42      7.23 o
   7  -8   4       78.73       66.19     12.20 o
 -11  -7   4       76.12       90.56     12.43 o
 -10  -7   4      224.74      231.26     10.54 o
  -9  -7   4      362.21      385.15     14.57 o
  -8  -7   4      125.23      104.03      6.68 o
  -7  -7   4      335.70      356.03     11.50 o
  -6  -7   4     2161.02     2143.72     42.37 o
  -5  -7   4    10292.96    10473.91    179.98 o
  -4  -7   4     1010.96      987.46     23.22 o
  -3  -7   4     2445.00     2487.47     55.91 o
  -2  -7   4      859.32      952.73     23.01 o
  -1  -7   4      616.06      666.14     17.69 o
   0  -7   4       25.26       30.80     11.16 o
   1  -7   4     3119.19     3163.35     51.21 o
   2  -7   4      239.83      238.44     10.33 o
   3  -7   4      915.26     1015.79     26.23 o
   4  -7   4      451.76      438.45     13.10 o
   5  -7   4      350.13      336.57     16.24 o
   6  -7   4        6.12        8.09     12.68 o
   7  -7   4       13.45        1.50      7.60 o
   8  -7   4       25.96       22.55      9.44 o
 -12  -6   4      120.61      109.60     13.55 o
 -11  -6   4      525.56      470.97     15.04 o
 -10  -6   4       33.37       39.63      7.70 o
  -9  -6   4      763.11      807.06     19.31 o
  -8  -6   4     1658.33     1683.11     34.91 o
  -7  -6   4        3.34       19.48      7.50 o
  -6  -6   4       45.51       65.34      5.08 o
  -5  -6   4     3713.38     3719.45     69.70 o
  -4  -6   4      193.08      162.01      7.36 o
  -3  -6   4      306.95      329.71     10.21 o
  -2  -6   4      838.72      997.10     33.77 o
  -1  -6   4        0.39       -2.77      4.81 o
   0  -6   4      507.36      535.41     14.23 o
   1  -6   4      240.16      257.72     19.95 o
   2  -6   4      224.69      240.74      9.08 o
   3  -6   4     3722.39     3789.34     66.17 o
   4  -6   4       21.37       16.27      4.21 o
   5  -6   4        1.47        3.93      4.29 o
   6  -6   4        0.06        3.50      7.70 o
   7  -6   4       10.76       -5.81     20.32 o
   8  -6   4       56.03       65.48      7.53 o
   9  -6   4       50.29       47.83      9.22 o
 -12  -5   4       57.70       70.24     22.21 o
 -11  -5   4        0.73        7.64      6.26 o
 -10  -5   4     1270.66     1299.59     29.29 o
  -9  -5   4     2281.95     2421.67     43.51 o
  -8  -5   4        0.84       -2.77      4.40 o
  -7  -5   4      403.11      436.62     16.67 o
  -6  -5   4      352.87      295.89     13.21 o
  -5  -5   4      372.04      347.92     10.50 o
  -4  -5   4       17.71       34.05      5.52 o
  -3  -5   4       31.33       15.14      6.74 o
  -2  -5   4     5797.98     6089.10    104.28 o
  -1  -5   4     3442.24     3385.50     61.40 o
   0  -5   4      121.49      156.41     10.86 o
   1  -5   4     3115.28     3138.30     55.17 o
   2  -5   4       29.59       28.39      5.32 o
   3  -5   4     1341.96     1356.70     25.52 o
   4  -5   4      124.61      139.71      7.14 o
   5  -5   4       61.81       51.11      5.34 o
   6  -5   4       79.10       93.92      7.79 o
   7  -5   4     1318.65     1385.42     28.13 o
   8  -5   4       17.41       23.60     10.48 o
   9  -5   4       62.19       54.32      6.86 o
  10  -5   4       39.43       35.53      7.39 o
 -12  -4   4       34.98       31.04     15.43 o
 -11  -4   4      947.77     1040.14     69.25 o
 -10  -4   4        1.80        4.78      4.58 o
  -9  -4   4      758.73      707.92     16.19 o
  -8  -4   4      144.55      139.06      6.77 o
  -7  -4   4     2715.72     2737.53     84.77 o
  -6  -4   4     1713.32     1915.29     33.43 o
  -5  -4   4       18.87       14.90      4.95 o
  -4  -4   4     1193.03     1293.60     41.16 o
  -3  -4   4     3122.37     2755.39     49.72 o
  -2  -4   4       91.01       73.19      4.81 o
  -1  -4   4     2303.58     2490.36     45.61 o
   0  -4   4      162.15      118.56      8.38 o
   1  -4   4     2213.66     2096.41     38.66 o
   2  -4   4      735.30      716.54     14.38 o
   3  -4   4      496.80      504.27     19.05 o
   4  -4   4     1405.62     1434.61     22.99 o
   5  -4   4       66.21       57.00      4.87 o
   6  -4   4     1676.77     1739.69     33.18 o
   7  -4   4        7.59        6.80      4.00 o
   8  -4   4      102.37       84.66      8.47 o
   9  -4   4      410.35      489.86     14.38 o
  10  -4   4      628.33      701.16     19.06 o
 -12  -3   4      592.70      570.49     20.75 o
 -11  -3   4      166.53      169.56      8.46 o
 -10  -3   4      384.76      344.97      9.98 o
  -9  -3   4     2011.23     1881.35     32.79 o
  -8  -3   4     1066.43     1128.67     43.61 o
  -7  -3   4     1995.51     1876.04     33.65 o
  -6  -3   4      842.79      874.66     35.63 o
  -5  -3   4      121.82      162.15      7.61 o
  -4  -3   4      398.53      485.57     11.63 o
  -3  -3   4     4125.66     3931.33     68.60 o
  -2  -3   4      165.79      205.59      7.06 o
  -1  -3   4     1696.85     1912.76     35.38 o
   0  -3   4     1621.10     1605.32     31.01 o
   1  -3   4     3291.43     3174.03     56.45 o
   2  -3   4      246.66      243.88     17.75 o
   3  -3   4     1122.74     1128.83     20.45 o
   4  -3   4      901.34      852.03     13.24 o
   5  -3   4        4.99        6.38      2.94 o
   6  -3   4       56.91       47.84      6.71 o
   7  -3   4        0.24        3.06      3.50 o
   8  -3   4       69.42       82.88      5.42 o
   9  -3   4       57.72       51.78      5.18 o
  10  -3   4        1.34        2.11     13.30 o
  11  -3   4      285.05      294.81     12.65 o
 -12  -2   4      299.39      241.77     13.38 o
 -11  -2   4      110.70      104.96      8.65 o
 -10  -2   4     2505.31     2455.37     40.70 o
  -9  -2   4      335.39      346.86      9.10 o
  -8  -2   4      384.24      321.63      8.50 o
  -7  -2   4      610.37      623.04     14.30 o
  -6  -2   4     3144.45     2993.72     51.00 o
  -5  -2   4      217.66      153.02      6.19 o
  -4  -2   4     8882.43     9140.96    151.19 o
  -3  -2   4     8079.30     8527.47    141.25 o
  -2  -2   4      599.77      506.23     11.45 o
  -1  -2   4    12401.19    11433.24    186.13 o
   0  -2   4      442.11      509.40     11.13 o
   1  -2   4        6.70        0.34      7.14 o
   2  -2   4      708.97      521.57     15.87 o
   3  -2   4     2075.68     2003.36     28.19 o
   4  -2   4    25944.84    25424.08    463.40 o
   5  -2   4     6460.14     6629.22     83.57 o
   6  -2   4     1028.16     1092.26     16.98 o
   7  -2   4     2444.28     2487.76     35.10 o
   8  -2   4       78.99       60.19      6.68 o
   9  -2   4       16.53        9.84      7.70 o
  10  -2   4      407.89      423.64     11.94 o
  11  -2   4      987.30     1051.35     25.03 o
 -12  -1   4        0.13       -8.94      9.87 o
 -11  -1   4        0.33       -5.23      5.18 o
 -10  -1   4       73.51       81.63     14.07 o
  -9  -1   4     1626.31     1516.76     23.94 o
  -8  -1   4      524.06      589.26     11.11 o
  -7  -1   4     1810.80     1953.74     28.49 o
  -6  -1   4      192.52      160.93      6.46 o
  -5  -1   4      956.95      971.90     34.92 o
  -4  -1   4     2485.26     2440.02     63.93 o
  -3  -1   4     1673.99     1773.93     31.10 o
  -2  -1   4       87.14       91.82      5.26 o
  -1  -1   4     1640.28     1564.74     27.82 o
   0  -1   4     7768.45     7007.62    116.24 o
   1  -1   4    10484.32     9565.78    156.49 o
   2  -1   4     1496.59     1497.17     24.92 o
   3  -1   4     4293.06     4743.27     61.45 o
   4  -1   4     1881.59     2025.83     41.29 o
   5  -1   4    17452.43    16800.17    190.38 o
   6  -1   4     5317.36     5399.72     73.14 o
   7  -1   4       74.84       65.04      8.20 o
   8  -1   4      495.85      551.85     10.64 o
   9  -1   4     1783.08     1845.55     27.08 o
  10  -1   4      900.95      922.29     34.85 o
  11  -1   4       35.92       23.09      5.50 o
  12  -1   4      353.64      380.17     17.44 o
 -12   0   4      230.55      240.23     14.70 o
 -11   0   4       79.33       64.80      8.78 o
 -10   0   4       42.99       42.74      5.48 o
  -9   0   4      161.49      148.17      6.12 o
  -8   0   4      991.05     1026.50     19.08 o
  -7   0   4     4206.02     4337.24     73.61 o
  -6   0   4      179.29      218.46     11.66 o
  -5   0   4     1239.05     1665.11     58.11 o
  -4   0   4    13398.53    12716.57    207.96 o
  -3   0   4        0.57       21.68     12.43 o
  -2   0   4     2514.69     2460.32     42.70 o
  -1   0   4     1432.67     1485.24     23.47 o
   0   0   4     5784.03     5356.97     91.34 o
   1   0   4    14432.31    13034.84    185.54 o
   2   0   4     2547.66     2485.32     35.08 o
   3   0   4        0.32        3.83      1.90 o
   4   0   4     6696.02     6691.07    160.42 o
   5   0   4     5225.60     5230.19     61.20 o
   6   0   4      748.56      700.29     10.68 o
   7   0   4        7.41        8.29      2.39 o
   8   0   4       18.52       15.77      6.22 o
   9   0   4      245.61      256.01     13.05 o
  10   0   4      461.45      438.51     25.92 o
  11   0   4      271.74      262.04     21.77 o
  12   0   4       21.94       35.54      8.63 o
 -11   1   4       27.25       22.29      7.60 o
 -10   1   4      287.82      321.39     12.83 o
  -9   1   4      150.53      127.25      7.12 o
  -8   1   4        2.51        7.80      4.37 o
  -7   1   4     1123.50     1199.04     19.37 o
  -6   1   4      176.02      115.04      6.74 o
  -5   1   4     1604.15     1643.74     24.68 o
  -4   1   4     1031.99     1358.90     24.22 o
  -3   1   4      891.09     1098.36     22.15 o
  -2   1   4      705.67      581.74     12.29 o
  -1   1   4     2871.24     2740.88     47.87 o
   0   1   4     1105.60     1256.95     22.46 o
   1   1   4       17.92       30.05      2.58 o
   2   1   4    16949.89    15546.65    188.75 o
   3   1   4     1493.55     1323.26     16.47 o
   4   1   4      563.04      529.13      7.64 o
   5   1   4     7743.92     8013.76    124.45 o
   6   1   4      758.74      886.99     14.07 o
   7   1   4      919.73      864.30     12.29 o
   8   1   4       44.38       53.85      3.74 o
   9   1   4        0.03       -2.06      2.77 o
  10   1   4     1116.46     1123.90     33.25 o
  11   1   4      153.95      181.38     12.03 o
  12   1   4       90.38       96.07     15.80 o
  13   1   4       73.10       71.41      9.88 o
 -11   2   4       17.86       27.67     12.03 o
 -10   2   4      789.80      802.20     24.41 o
  -9   2   4      996.82     1099.65     28.82 o
  -8   2   4      293.61      284.06     12.15 o
  -7   2   4      422.44      385.05     10.37 o
  -6   2   4     2910.16     2741.58     41.40 o
  -5   2   4      282.02      447.94      9.67 o
  -4   2   4     5137.10     5418.75     76.35 o
  -3   2   4       96.12      107.81      9.22 o
  -2   2   4     2512.59     2248.66     32.71 o
  -1   2   4     5770.19     5240.59     85.16 o
   0   2   4     3726.44     3514.80     52.41 o
   1   2   4      391.19      446.15      6.31 o
   2   2   4        3.45        5.97      1.29 o
   3   2   4    12259.66    10954.14    134.86 o
   4   2   4     7263.43     7214.84     80.29 o
   5   2   4       96.76       96.47      2.53 o
   6   2   4        3.99        2.88      4.33 o
   7   2   4     1785.11     1753.30     23.59 o
   8   2   4      323.33      373.84     13.05 o
   9   2   4      278.16      294.37      7.54 o
  10   2   4      515.00      521.01     10.02 o
  11   2   4      455.86      455.87     10.98 o
  12   2   4       11.59        7.96      4.79 o
  13   2   4      161.59      158.34     14.26 o
 -11   3   4       60.82       57.76      8.72 o
 -10   3   4      188.43      171.84     11.32 o
  -9   3   4      278.03      284.72     16.05 o
  -8   3   4      405.14      446.90     11.90 o
  -7   3   4      261.59      262.46      8.82 o
  -6   3   4      379.96      407.56     14.54 o
  -5   3   4     1065.09     1218.12     20.84 o
  -4   3   4     2640.67     2530.47     61.30 o
  -3   3   4     1479.04     1600.21     36.74 o
  -2   3   4     2858.77     2679.91     40.06 o
  -1   3   4     2016.96     2068.21     27.68 o
   0   3   4      227.53      176.26      4.61 o
   1   3   4      455.23      436.92      8.32 o
   2   3   4     2415.40     2430.95     28.26 o
   3   3   4        4.09        5.75      4.64 o
   4   3   4     1991.87     1854.22     23.67 o
   5   3   4       54.04       67.18      1.56 o
   6   3   4     1535.47     1607.73     22.06 o
   7   3   4     3666.93     3757.98     73.02 o
   8   3   4      335.87      319.49      5.90 o
   9   3   4     2314.68     2401.05     32.44 o
  10   3   4        0.81        2.89      2.09 o
  11   3   4      740.71      737.65     13.97 o
  12   3   4       30.29       29.93      4.37 o
  13   3   4      176.35      155.24     18.43 o
 -10   4   4       26.18       21.23      6.67 o
  -9   4   4      798.93      847.73     22.22 o
  -8   4   4       77.21       81.73      5.37 o
  -7   4   4       66.48       72.07      5.47 o
  -6   4   4      292.53      299.89      8.82 o
  -5   4   4      966.19     1009.47     18.40 o
  -4   4   4     2948.47     2751.67     37.52 o
  -3   4   4     2678.96     2898.40     40.41 o
  -2   4   4     1201.62     1145.21     18.42 o
  -1   4   4     1712.57     1783.96     44.94 o
   0   4   4     2274.69     2063.07     37.17 o
   1   4   4     1246.82     1206.27     18.33 o
   2   4   4     1801.96     1692.04     24.98 o
   3   4   4        1.07        1.08      3.06 o
   4   4   4      263.10      242.20      6.22 o
   5   4   4       39.22       31.05      5.01 o
   6   4   4       62.72       88.39      6.06 o
   7   4   4     2157.34     2135.31     41.38 o
   8   4   4      109.83       94.57      6.31 o
   9   4   4      864.80      883.76     14.72 o
  10   4   4      148.71      136.70      7.27 o
  11   4   4      176.67      176.40      8.20 o
  12   4   4      202.94      179.24      5.89 o
  13   4   4        0.03        2.54     11.78 o
 -10   5   4       74.42       91.86     17.66 o
  -9   5   4      260.06      248.79     11.16 o
  -8   5   4        7.55       15.79      7.70 o
  -7   5   4      797.19      796.82     20.44 o
  -6   5   4      986.22      987.65     17.28 o
  -5   5   4        0.40       -5.83      5.57 o
  -4   5   4     1059.00     1095.73     17.37 o
  -3   5   4     1705.73     1834.42     26.08 o
  -2   5   4      369.31      423.76      6.86 o
  -1   5   4      159.87      154.96      5.60 o
   0   5   4     1084.23     1039.76     16.02 o
   1   5   4       61.83       64.06      6.25 o
   2   5   4    17987.84    17794.13    327.52 o
   3   5   4     7462.70     7736.00     98.41 o
   4   5   4     2363.64     2256.52    124.39 o
   5   5   4      928.08     1108.98     26.47 o
   6   5   4     2511.83     2594.33     55.73 o
   7   5   4       31.16       29.69      5.69 o
   8   5   4      262.30      289.41     10.14 o
   9   5   4      137.50      114.92      7.48 o
  10   5   4     2689.37     2772.10     54.99 o
  11   5   4      733.89      795.44     21.03 o
  12   5   4      674.18      683.24     25.98 o
  13   5   4      178.70      171.15     18.87 o
  -9   6   4        0.77        7.42      8.97 o
  -8   6   4      182.23      165.97      8.62 o
  -7   6   4        3.17       -0.47      3.85 o
  -6   6   4       88.82       88.88      4.84 o
  -5   6   4      109.68      101.66      3.71 o
  -4   6   4      646.60      631.59     37.98 o
  -3   6   4       50.27       70.08      5.91 o
  -2   6   4      407.80      408.88     10.40 o
  -1   6   4       44.72       48.38      4.62 o
   0   6   4      320.76      309.08      6.76 o
   1   6   4     2786.30     3037.45     44.61 o
   2   6   4     1303.18     1421.00     21.86 o
   3   6   4     9310.89     9683.75    139.67 o
   4   6   4     1975.13     2025.06     28.13 o
   5   6   4     3090.72     3138.13     44.16 o
   6   6   4     4714.54     4925.56    121.67 o
   7   6   4      983.46     1187.43     32.33 o
   8   6   4      160.54      167.87     12.25 o
   9   6   4      331.03      355.41     12.19 o
  10   6   4        0.39        4.39      6.87 o
  11   6   4      671.08      665.17     19.24 o
  12   6   4      251.34      224.90     16.39 o
  13   6   4      309.16      313.54     24.68 o
  -9   7   4      224.77      234.11     17.29 o
  -8   7   4       10.73       -2.04     10.48 o
  -7   7   4        0.67        2.33      7.53 o
  -6   7   4      319.96      354.58      9.51 o
  -5   7   4      471.15      498.65     17.84 o
  -4   7   4       47.27       50.74      5.50 o
  -3   7   4      825.53      886.60     36.06 o
  -2   7   4     2739.96     2942.33     49.16 o
  -1   7   4      222.71      258.52      9.56 o
   0   7   4     2451.31     2393.46     39.74 o
   1   7   4     1287.06     1207.47     18.54 o
   2   7   4      634.66      712.86     21.22 o
   3   7   4    12406.21    13464.32    253.63 o
   4   7   4      110.18      135.82      4.92 o
   5   7   4      894.99      981.85     18.63 o
   6   7   4      498.17      470.75      7.98 o
   7   7   4      164.07      142.07      9.40 o
   8   7   4       70.10       75.51      8.19 o
   9   7   4      192.47      204.16     19.55 o
  10   7   4      509.07      506.58     15.65 o
  11   7   4        6.65        1.24      7.48 o
  12   7   4      411.95      441.64     26.10 o
  13   7   4      352.88      350.71     27.03 o
  -8   8   4      419.66      407.20     40.42 o
  -7   8   4        0.84       18.02     10.22 o
  -6   8   4     1427.28     1430.39     29.65 o
  -5   8   4       68.31       57.35      8.68 o
  -4   8   4      100.15       82.77      6.94 o
  -3   8   4      446.19      472.90     14.28 o
  -2   8   4      276.36      283.47     10.06 o
  -1   8   4      658.78      693.86     32.57 o
   0   8   4      651.94      712.65     37.61 o
   1   8   4     1563.76     1573.11     31.45 o
   2   8   4     6240.60     6473.08     90.42 o
   3   8   4      576.13      559.17     12.34 o
   4   8   4     5030.03     5282.92     74.13 o
   5   8   4       19.56       31.38      8.35 o
   6   8   4      970.04     1002.21     17.41 o
   7   8   4       33.13       36.48      3.43 o
   8   8   4      340.21      298.48     13.98 o
   9   8   4      177.64      186.28     13.03 o
  10   8   4        4.81       -1.77      9.33 o
  11   8   4      305.43      320.65     16.95 o
  12   8   4        0.15      -21.15     14.10 o
  13   8   4      488.03      492.17     34.21 o
  -7   9   4        0.15       -1.88     13.10 o
  -6   9   4      355.32      329.57     13.09 o
  -5   9   4        3.65       -1.49     15.40 o
  -4   9   4        0.22       12.32      8.04 o
  -3   9   4     1238.77     1318.70     45.93 o
  -2   9   4      812.27      798.09     19.91 o
  -1   9   4     1786.23     1853.58     35.41 o
   0   9   4      653.76      629.09     13.23 o
   1   9   4      184.28      185.58      9.12 o
   2   9   4       76.50       72.38      4.24 o
   3   9   4        5.93        9.54      5.60 o
   4   9   4      960.17      926.95     18.54 o
   5   9   4     2728.76     2909.19     47.00 o
   6   9   4        9.36        4.21      2.39 o
   7   9   4      327.49      297.57      8.80 o
   8   9   4     1489.19     1519.75     22.59 o
   9   9   4      379.37      342.49     22.67 o
  10   9   4       21.02       24.92     19.42 o
  11   9   4      171.22      130.33     22.70 o
  12   9   4      306.14      315.33     23.88 o
  13   9   4      186.38      149.13     20.66 o
  -6  10   4       96.71       96.81      8.22 o
  -5  10   4      164.69      148.40     27.65 o
  -4  10   4      148.43      146.76     12.47 o
  -3  10   4     1090.97     1159.79     27.68 o
  -2  10   4     3378.30     3652.10    126.31 o
  -1  10   4      231.18      259.93      8.66 o
   0  10   4        0.19       -4.99      3.94 o
   1  10   4     2078.12     2142.11     34.95 o
   2  10   4      488.98      506.26     13.48 o
   3  10   4       70.04       55.48      5.25 o
   4  10   4       82.01       74.19      8.97 o
   5  10   4      398.32      392.87     12.28 o
   6  10   4     3160.94     3073.63     95.44 o
   7  10   4        1.29        4.82      2.80 o
   8  10   4       76.58       58.22      9.65 o
   9  10   4      224.74      232.19      6.88 o
  10  10   4      990.68      905.60     55.36 o
  11  10   4      166.91      160.88     22.70 o
  -5  11   4       21.56        9.11     11.41 o
  -4  11   4       36.08       24.94      9.89 o
  -3  11   4     1749.65     1764.51     42.77 o
  -2  11   4      214.33      221.43      9.86 o
  -1  11   4      304.03      321.79     10.26 o
   0  11   4       96.58       83.76      7.40 o
   1  11   4     1322.34     1348.99     34.55 o
   2  11   4      417.01      429.91     11.39 o
   3  11   4        0.25       -6.49      4.81 o
   4  11   4      106.22      109.05      6.23 o
   5  11   4      832.25      785.86     25.17 o
   6  11   4     1186.31     1189.59     23.90 o
   7  11   4      193.93      220.43      7.77 o
   8  11   4       24.75       35.06      3.80 o
   9  11   4        0.00        1.70      2.86 o
  10  11   4      316.94      310.60      7.58 o
  11  11   4       94.10       64.95     19.67 o
  -4  12   4       33.73       88.18     29.50 o
  -3  12   4        6.86       -9.03      9.32 o
  -2  12   4     2399.58     2434.42     67.10 o
  -1  12   4      181.32      163.06     11.55 o
   0  12   4     1138.48     1113.99     31.69 o
   1  12   4       47.49       45.48      4.82 o
   2  12   4        6.46        5.01      4.22 o
   3  12   4      625.06      663.30     62.97 o
   4  12   4      825.07      919.06     21.71 o
   5  12   4       37.29       43.91      7.42 o
   6  12   4      231.16      195.42     11.38 o
   7  12   4       29.81       51.83     15.49 o
   8  12   4      806.19      889.48     39.77 o
   9  12   4       14.45       12.95      5.20 o
  10  12   4       22.87       13.55      4.95 o
  11  12   4       23.68      -18.49     16.70 o
  -2  13   4       13.73        8.17     10.14 o
  -1  13   4        1.00       -0.04      8.95 o
   0  13   4      275.79      262.16     14.20 o
   1  13   4      558.40      595.98     21.45 o
   2  13   4       17.93       25.67      5.35 o
   3  13   4       58.05       47.92      6.68 o
   4  13   4       36.79       53.07      9.05 o
   5  13   4        7.41        8.15      5.08 o
   6  13   4      161.04      162.66     11.50 o
   7  13   4      261.22      207.14      9.11 o
   8  13   4     1062.96      957.72     41.07 o
   9  13   4      835.87      797.08     28.82 o
  10  13   4      647.65      724.12     34.82 o
   0  14   4        8.94        7.97     10.68 o
   1  14   4      104.42      112.31     16.39 o
   2  14   4      515.62      494.47     19.91 o
   3  14   4        0.69        3.29      5.51 o
   4  14   4       51.56       24.89      8.01 o
   5  14   4      104.28       90.40     10.92 o
   6  14   4      228.59      234.00     12.54 o
   7  14   4       23.17       27.77     11.01 o
   8  14   4      216.73      191.19     17.20 o
   4  15   4        1.14        1.16     13.55 o
   5  15   4        1.73       -4.31      9.94 o
  -6 -12   5       45.42       36.64     11.72 o
  -5 -12   5       64.80       59.69     11.91 o
  -4 -12   5       60.44       50.87      9.03 o
  -3 -12   5      174.89      181.38     19.55 o
  -2 -12   5      481.72      456.53     28.44 o
  -1 -12   5      199.91      173.04     20.63 o
   0 -12   5        0.75        6.39     23.20 o
  -8 -11   5       61.15       34.76     13.06 o
  -7 -11   5       50.92       41.20      9.96 o
  -6 -11   5        3.50       -0.47     19.39 o
  -5 -11   5       76.09       59.08     15.40 o
  -4 -11   5      337.58      284.12     22.05 o
  -3 -11   5       88.04       74.44     14.81 o
  -2 -11   5        7.34        6.33      8.00 o
  -1 -11   5        5.05       11.02      9.55 o
   0 -11   5        0.70       -0.11     16.02 o
   1 -11   5       49.07       33.61     20.47 o
   2 -11   5       32.99       17.90     13.12 o
  -9 -10   5       74.25       83.80     11.47 o
  -8 -10   5      112.50       96.06      9.32 o
  -7 -10   5      139.66      169.53     11.08 o
  -6 -10   5      172.71      158.42     39.86 o
  -5 -10   5       33.05       24.43      8.01 o
  -4 -10   5      206.09      217.08     19.82 o
  -3 -10   5       34.36       35.07      8.97 o
  -2 -10   5       14.68       13.55     11.69 o
  -1 -10   5        0.13       -4.24      4.48 o
   0 -10   5       46.02       19.09     11.35 o
   1 -10   5        3.03       -3.99     10.45 o
   2 -10   5       19.46       32.17     19.61 o
   3 -10   5        0.04        0.46      9.37 o
   4 -10   5        4.72       -3.76     16.98 o
 -10  -9   5       95.10      104.47     14.23 o
  -9  -9   5      221.45      200.55     12.30 o
  -8  -9   5      116.91      105.68      9.34 o
  -7  -9   5       25.64       15.67      6.72 o
  -6  -9   5      136.83      147.48      8.81 o
  -5  -9   5       94.02       91.65     14.57 o
  -4  -9   5      402.86      375.07     14.63 o
  -3  -9   5        3.83        8.55      7.87 o
  -2  -9   5        0.39        0.44     13.30 o
  -1  -9   5      573.62      558.31     18.28 o
   0  -9   5      607.59      619.64     16.28 o
   1  -9   5      522.57      494.35     24.74 o
   2  -9   5      539.09      545.80     17.87 o
   3  -9   5      219.80      245.60     19.22 o
   4  -9   5       44.14       41.92      8.59 o
   5  -9   5      125.09      134.53     38.44 o
   6  -9   5      117.49      106.19     17.71 o
 -10  -8   5      121.87      134.68     10.89 o
  -9  -8   5       73.94       70.67      7.96 o
  -8  -8   5        0.17       -7.72      5.15 o
  -7  -8   5        6.93        5.92      7.42 o
  -6  -8   5      264.34      277.29     12.29 o
  -5  -8   5      446.29      445.01     15.20 o
  -4  -8   5      492.75      509.27     17.38 o
  -3  -8   5       14.34       12.78      7.27 o
  -2  -8   5       27.40       18.11     13.70 o
  -1  -8   5        1.23       -1.06     14.50 o
   0  -8   5       47.23       30.89     14.75 o
   1  -8   5       15.46       26.09      9.96 o
   2  -8   5      196.61      200.41     11.00 o
   3  -8   5      588.60      584.90     18.15 o
   4  -8   5      192.86      180.32     11.08 o
   5  -8   5        1.54        4.18      7.11 o
   6  -8   5       22.15       22.56      9.48 o
   7  -8   5       32.92       38.65     14.65 o
 -11  -7   5      121.17       91.67     14.78 o
 -10  -7   5        8.54       19.85     14.29 o
  -9  -7   5        0.24        3.57      5.68 o
  -8  -7   5      129.33      124.93      8.66 o
  -7  -7   5      563.77      537.72     16.21 o
  -6  -7   5      162.50      175.83     21.99 o
  -5  -7   5       84.17       78.21      6.84 o
  -4  -7   5      309.65      299.02     17.20 o
  -3  -7   5       98.52       87.10      8.35 o
  -2  -7   5        6.43        4.61      6.80 o
  -1  -7   5      345.56      310.10     11.76 o
   0  -7   5      997.94      982.87     23.52 o
   1  -7   5     1134.16     1142.38     25.03 o
   2  -7   5      599.77      585.07     19.30 o
   3  -7   5      276.45      283.62     18.96 o
   4  -7   5      228.46      239.44      9.66 o
   5  -7   5      165.68      168.58      9.83 o
   6  -7   5      185.22      197.65     15.37 o
   7  -7   5      236.57      206.16     16.89 o
   8  -7   5      258.25      232.63     19.51 o
 -11  -6   5       56.81       54.80     11.18 o
 -10  -6   5       94.04       92.49      9.17 o
  -9  -6   5      121.18      102.62     12.59 o
  -8  -6   5       97.03       87.59      6.49 o
  -7  -6   5        7.91        7.23      6.29 o
  -6  -6   5       29.81       35.95      5.48 o
  -5  -6   5        2.42        2.77      5.85 o
  -4  -6   5      823.89      929.22     31.08 o
  -3  -6   5      146.74      165.76      8.66 o
  -2  -6   5       11.16       10.78     15.19 o
  -1  -6   5        0.26       -5.29      5.27 o
   0  -6   5       16.75       14.26      7.08 o
   1  -6   5       58.46       48.48      6.08 o
   2  -6   5       17.99       28.79     13.61 o
   3  -6   5       26.81       12.80      5.51 o
   4  -6   5       52.71       59.68      6.83 o
   5  -6   5        1.53        7.84      5.18 o
   6  -6   5        9.07        5.45      6.39 o
   7  -6   5        1.64        9.09     12.62 o
   8  -6   5        4.65        9.84      7.39 o
   9  -6   5        2.19       -1.68      9.25 o
 -11  -5   5      181.05      158.76     18.28 o
 -10  -5   5      396.31      406.50     13.70 o
  -9  -5   5       38.38       40.64      6.33 o
  -8  -5   5       34.49       17.34      5.63 o
  -7  -5   5       54.02       55.27      5.94 o
  -6  -5   5      187.45      198.14      8.92 o
  -5  -5   5     1048.06     1136.59     24.30 o
  -4  -5   5      482.93      482.30     13.14 o
  -3  -5   5      279.69      284.44      9.18 o
  -2  -5   5      556.50      545.84     23.88 o
  -1  -5   5      946.50      948.55     22.21 o
   0  -5   5      199.78      202.00     10.24 o
   1  -5   5      305.13      311.64     10.84 o
   2  -5   5      247.51      276.86     10.12 o
   3  -5   5      232.25      241.28      6.86 o
   4  -5   5      266.30      245.16      8.22 o
   5  -5   5      246.38      226.45      8.15 o
   6  -5   5      485.57      470.91     29.47 o
   7  -5   5      157.59      160.67      9.49 o
   8  -5   5      135.33      121.91      8.97 o
   9  -5   5       91.26       86.73      9.46 o
 -12  -4   5       67.88       51.82     12.62 o
 -11  -4   5        5.80        2.37      6.27 o
 -10  -4   5       95.12       75.99      6.45 o
  -9  -4   5        3.41       -5.46      8.66 o
  -8  -4   5      298.30      329.20     11.04 o
  -7  -4   5      374.36      448.82     26.97 o
  -6  -4   5      232.27      243.39     10.59 o
  -5  -4   5      412.38      413.35     12.12 o
  -4  -4   5      891.43      886.94     19.34 o
  -3  -4   5      143.42      117.38      6.66 o
  -2  -4   5      449.22      441.85     16.70 o
  -1  -4   5      646.61      620.47     16.73 o
   0  -4   5      510.20      471.48     14.04 o
   1  -4   5      645.13      613.73     15.23 o
   2  -4   5      968.29     1040.26     18.87 o
   3  -4   5      629.90      664.36     21.71 o
   4  -4   5      441.64      450.75     10.36 o
   5  -4   5      398.31      408.57     11.10 o
   6  -4   5       88.54       91.72      8.41 o
   7  -4   5      228.91      242.44      8.22 o
   8  -4   5      160.08      170.81      7.37 o
   9  -4   5       37.22       41.85     14.91 o
  10  -4   5       66.36       64.57      7.60 o
 -12  -3   5      292.22      282.20     18.16 o
 -11  -3   5      115.05      114.07      7.47 o
 -10  -3   5        7.63       -4.68      5.20 o
  -9  -3   5       46.49       50.18      6.71 o
  -8  -3   5       72.19       79.30      6.18 o
  -7  -3   5       95.14       80.86      5.68 o
  -6  -3   5       34.55       49.84      5.69 o
  -5  -3   5      272.54      290.68      9.28 o
  -4  -3   5      571.97      567.09     13.81 o
  -3  -3   5      354.53      342.82      9.78 o
  -2  -3   5      239.07      226.42      7.41 o
  -1  -3   5       82.34       78.90      5.40 o
   0  -3   5      205.40      196.42      6.91 o
   1  -3   5       61.77       54.25      4.26 o
   2  -3   5        0.38        4.19      3.23 o
   3  -3   5      162.40      158.62     12.43 o
   4  -3   5       52.79       55.62      3.36 o
   5  -3   5       89.55       86.59      7.58 o
   6  -3   5      162.49      170.49      6.37 o
   7  -3   5        0.04       -1.81      3.40 o
   8  -3   5       11.60       12.11      4.14 o
   9  -3   5       15.47       20.19      5.23 o
  10  -3   5        0.16       -1.73      5.90 o
  11  -3   5        5.50       10.14      6.76 o
 -12  -2   5        0.15       -3.23      9.13 o
 -11  -2   5       78.71       54.29      7.11 o
 -10  -2   5      184.27      176.32      8.37 o
  -9  -2   5       95.11       97.51      6.60 o
  -8  -2   5      135.63      164.18      8.43 o
  -7  -2   5      468.38      454.76     19.02 o
  -6  -2   5      632.72      650.81     28.55 o
  -5  -2   5      411.62      437.98     13.46 o
  -4  -2   5      328.37      338.22      9.36 o
  -3  -2   5      100.89       94.57      5.14 o
  -2  -2   5     1101.20     1100.54     21.58 o
  -1  -2   5     1233.26     1224.51     23.38 o
   0  -2   5      730.35      728.12     14.68 o
   1  -2   5      417.33      438.85     11.47 o
   2  -2   5      751.01      745.04     15.01 o
   3  -2   5      373.61      372.04     12.15 o
   4  -2   5      165.51      161.04     10.52 o
   5  -2   5        1.08        6.77      3.39 o
   6  -2   5        4.34       -0.69      3.86 o
   7  -2   5       57.84       55.38      4.31 o
   8  -2   5        8.78        4.02      3.94 o
   9  -2   5        8.65        8.99      4.37 o
  10  -2   5        2.05        1.84      4.40 o
  11  -2   5       10.41       11.03      7.11 o
 -12  -1   5        5.40       16.92      8.43 o
 -11  -1   5        4.78       10.10      6.29 o
 -10  -1   5        3.54       -0.73      4.32 o
  -9  -1   5        5.11        5.49      4.30 o
  -8  -1   5       32.49       36.59      7.11 o
  -7  -1   5        2.86       -1.56      4.16 o
  -6  -1   5       44.84       37.71      4.99 o
  -5  -1   5       14.06        7.36      5.25 o
  -4  -1   5        0.07       -5.25      3.50 o
  -3  -1   5       54.56       65.87      5.41 o
  -2  -1   5      213.97      231.68      7.50 o
  -1  -1   5        4.98        3.68      3.02 o
   0  -1   5      126.26      126.24      4.93 o
   1  -1   5        6.58        3.42      2.60 o
   2  -1   5        6.23        8.75      2.82 o
   3  -1   5       45.86       49.35      4.82 o
   4  -1   5       34.68       34.90      4.70 o
   5  -1   5       17.50       14.27      3.10 o
   6  -1   5       79.64       86.28      5.94 o
   7  -1   5        0.34       -3.11      3.08 o
   8  -1   5      105.72       99.89      5.72 o
   9  -1   5        0.81        0.62      5.54 o
  10  -1   5        3.86       -5.77      8.66 o
  11  -1   5       36.28       33.47     26.38 o
  12  -1   5        8.96        9.75      8.41 o
 -11   0   5        2.55       -4.23      6.54 o
 -10   0   5       37.25       29.05      4.70 o
  -9   0   5        1.11        2.30      8.63 o
  -8   0   5        4.47        1.32      3.22 o
  -7   0   5       76.69       82.38      6.90 o
  -6   0   5      274.09      300.32      9.31 o
  -5   0   5      112.80      107.49      8.47 o
  -4   0   5      203.98      232.82      7.29 o
  -3   0   5      350.04      359.15      9.34 o
  -2   0   5      650.41      621.00     14.02 o
  -1   0   5      926.29      869.97     15.84 o
   0   0   5      947.09      891.57     17.31 o
   1   0   5     1604.56     1516.74     24.21 o
   2   0   5     2086.35     2040.88     32.93 o
   3   0   5     1271.44     1167.95     17.39 o
   4   0   5     1451.46     1462.88     41.75 o
   5   0   5     1726.39     1667.64     29.54 o
   6   0   5      284.28      292.75     14.41 o
   7   0   5      345.20      320.38     10.24 o
   8   0   5      364.25      358.20     13.61 o
   9   0   5      411.00      418.90      8.97 o
  10   0   5      339.54      333.61      9.17 o
  11   0   5      153.27      156.53     15.59 o
  12   0   5      132.46      119.81     10.16 o
 -11   1   5        0.75       -6.77      7.47 o
 -10   1   5       48.23       60.87     11.16 o
  -9   1   5        4.40        7.78      4.83 o
  -8   1   5        0.00        3.56      4.58 o
  -7   1   5       34.79       31.85      5.06 o
  -6   1   5       87.07       78.49      7.36 o
  -5   1   5        2.38        2.61      2.30 o
  -4   1   5       51.01       66.94      5.31 o
  -3   1   5       10.36        7.38      3.91 o
  -2   1   5       64.75       57.16      4.36 o
  -1   1   5       47.11       39.58      3.54 o
   0   1   5      142.64      132.89      4.85 o
   1   1   5      231.12      210.63      5.21 o
   2   1   5      192.65      182.41      4.29 o
   3   1   5        0.27        1.23      1.77 o
   4   1   5       78.31       84.41      2.84 o
   5   1   5        0.12        0.29      1.77 o
   6   1   5       18.53       20.20      2.42 o
   7   1   5        1.50        0.82      2.77 o
   8   1   5       10.07        5.62      2.75 o
   9   1   5       17.51       12.06      3.06 o
  10   1   5        0.13       -4.34      3.52 o
  11   1   5        0.10       -7.00      4.67 o
  12   1   5        0.43       -0.42      7.70 o
 -11   2   5       54.27       69.47      9.34 o
 -10   2   5       32.96       32.27      7.24 o
  -9   2   5      226.31      237.01     18.18 o
  -8   2   5      426.76      431.32     12.04 o
  -7   2   5      272.66      259.85      8.77 o
  -6   2   5      346.43      364.35      9.40 o
  -5   2   5      726.03      698.29     13.93 o
  -4   2   5     1226.65     1252.43     19.17 o
  -3   2   5     2176.84     2194.63     35.80 o
  -2   2   5     1426.35     1383.56     41.50 o
  -1   2   5     1773.50     1634.19     30.55 o
   0   2   5     2299.09     2273.06     35.31 o
   1   2   5     1931.75     1803.61     25.80 o
   2   2   5     2353.88     2168.68     27.29 o
   3   2   5     1419.61     1299.87     16.79 o
   4   2   5     1004.17      935.89     19.76 o
   5   2   5     1492.93     1492.86     18.30 o
   6   2   5     1582.75     1574.68     77.72 o
   7   2   5      563.41      566.54     10.05 o
   8   2   5      366.20      360.84      9.07 o
   9   2   5      117.52      131.87      4.64 o
  10   2   5       65.33       67.55     10.79 o
  11   2   5      178.40      178.15      6.06 o
  12   2   5       26.32       28.02      4.15 o
  13   2   5       30.02       28.57      6.59 o
 -11   3   5        2.19        7.73      6.56 o
 -10   3   5        0.39        3.90      5.88 o
  -9   3   5        0.10       -0.10      5.91 o
  -8   3   5        6.51        7.04      4.79 o
  -7   3   5       28.85       24.12      4.79 o
  -6   3   5       21.61       19.44      3.70 o
  -5   3   5        0.20        1.95      7.05 o
  -4   3   5       84.05       83.47      6.80 o
  -3   3   5       44.15       49.65      4.20 o
  -2   3   5       10.01       12.99      2.66 o
  -1   3   5      125.93      137.81      3.80 o
   0   3   5      292.58      311.43      6.95 o
   1   3   5       20.20       30.14      1.20 o
   2   3   5      125.38       99.84      2.97 o
   3   3   5       11.49        6.35      1.45 o
   4   3   5       33.05       32.15      1.79 o
   5   3   5      630.93      638.15     25.64 o
   6   3   5      126.70      132.90      6.03 o
   7   3   5        6.75       13.80      1.92 o
   8   3   5        3.10        2.61      1.58 o
   9   3   5      105.57       93.68      3.21 o
  10   3   5       16.84       15.69      3.71 o
  11   3   5       68.34       64.69      6.40 o
  12   3   5       96.20       96.89      5.02 o
  13   3   5      237.55      244.66     17.16 o
 -10   4   5       93.46      105.32      9.79 o
  -9   4   5      209.59      213.43     27.59 o
  -8   4   5      226.95      230.51      9.56 o
  -7   4   5      495.67      510.51     13.49 o
  -6   4   5      801.10      843.85     17.36 o
  -5   4   5      522.43      533.98     17.23 o
  -4   4   5      373.05      368.96      9.09 o
  -3   4   5      818.52      821.57     16.43 o
  -2   4   5      675.73      681.47     12.37 o
  -1   4   5      523.90      494.24      8.50 o
   0   4   5      972.78      925.11     13.80 o
   1   4   5      775.87      723.47     12.29 o
   2   4   5      594.73      563.57      8.35 o
   3   4   5      815.77      792.45     10.36 o
   4   4   5       70.06       65.52      1.98 o
   5   4   5       20.70       25.50      3.26 o
   6   4   5       86.14       75.40     10.45 o
   7   4   5       86.15       80.45      5.35 o
   8   4   5      350.04      335.06     11.81 o
   9   4   5      143.97      119.19      8.16 o
  10   4   5        0.16        1.24      1.04 o
  11   4   5       13.51       14.00      2.78 o
  12   4   5        1.02        1.24      1.52 o
  13   4   5        4.98        2.69      6.46 o
 -10   5   5       78.24       91.03     11.72 o
  -9   5   5      118.47      117.13     12.83 o
  -8   5   5      119.89      124.08      8.20 o
  -7   5   5       67.79       74.01      6.37 o
  -6   5   5       77.84       74.45      4.95 o
  -5   5   5       28.39       29.70      4.17 o
  -4   5   5       14.68       19.55      3.16 o
  -3   5   5        0.06        1.04      4.39 o
  -2   5   5       43.78       34.77      2.88 o
  -1   5   5      351.43      320.72      6.59 o
   0   5   5     1010.30      936.01     14.94 o
   1   5   5      207.68      166.26      4.75 o
   2   5   5       43.35       34.62      3.46 o
   3   5   5        2.78       17.21      1.99 o
   4   5   5       83.41      121.72      3.83 o
   5   5   5      181.81      148.34      2.92 o
   6   5   5      456.50      443.74     12.56 o
   7   5   5      274.83      270.24      9.83 o
   8   5   5      173.66      168.55      9.03 o
   9   5   5      126.93      126.37      8.41 o
  10   5   5       34.09       36.49      8.10 o
  11   5   5       25.63       40.82      9.22 o
  12   5   5       33.35       36.49     11.13 o
  13   5   5      133.48      136.63     18.00 o
  -9   6   5      204.31      214.36     10.92 o
  -8   6   5      450.93      447.54     15.37 o
  -7   6   5      497.00      503.47     14.03 o
  -6   6   5      568.75      549.04     38.44 o
  -5   6   5     1086.65     1142.49     19.80 o
  -4   6   5      610.56      630.70     11.70 o
  -3   6   5       73.38       64.44      3.22 o
  -2   6   5      149.97      130.23      9.19 o
  -1   6   5        3.96       -5.15      4.92 o
   0   6   5      624.15      569.56      9.31 o
   1   6   5     2511.97     2418.07     35.72 o
   2   6   5     2739.69     2740.34     46.70 o
   3   6   5     1762.85     1764.80     24.67 o
   4   6   5       56.40       43.76      2.43 o
   5   6   5      264.49      313.11      5.48 o
   6   6   5        0.41        5.57      4.95 o
   7   6   5        0.35       -3.65      4.95 o
   8   6   5       15.47       22.82      6.19 o
   9   6   5       37.19       52.76      7.92 o
  10   6   5      134.65      126.92      9.53 o
  11   6   5      160.79      128.04     11.26 o
  12   6   5       12.06       32.16     12.43 o
  13   6   5       47.34       35.94     14.29 o
  -8   7   5      271.06      301.28     18.67 o
  -7   7   5      173.43      172.94     11.07 o
  -6   7   5      329.29      339.17     11.66 o
  -5   7   5      147.58      151.04      7.31 o
  -4   7   5       10.16        5.49      4.69 o
  -3   7   5      171.18      158.96     14.63 o
  -2   7   5       95.70       85.22     16.45 o
  -1   7   5      408.44      429.92     10.66 o
   0   7   5     1214.46     1216.23     20.20 o
   1   7   5     1207.20     1296.82     29.47 o
   2   7   5      590.71      574.49     15.43 o
   3   7   5      111.80       96.67      3.60 o
   4   7   5      108.66      134.68      4.01 o
   5   7   5        0.80        1.62      2.07 o
   6   7   5      576.86      586.01     13.17 o
   7   7   5      255.93      258.92     11.20 o
   8   7   5      284.52      295.35     13.67 o
   9   7   5      238.48      254.96     11.94 o
  10   7   5      159.23      168.55     10.33 o
  11   7   5      423.81      477.88     18.49 o
  12   7   5       92.58       86.97     14.84 o
  13   7   5        2.96      -11.13     15.40 o
  -8   8   5       87.48       83.14     12.05 o
  -7   8   5       47.04       28.90     14.60 o
  -6   8   5       38.52       23.52      9.83 o
  -5   8   5      228.33      215.54     16.48 o
  -4   8   5      185.10      182.13     13.89 o
  -3   8   5       57.41       52.97      7.76 o
  -2   8   5       10.76        7.91      4.58 o
  -1   8   5        1.06       -0.62      7.11 o
   0   8   5       20.09       18.07      6.74 o
   1   8   5       54.13       52.86      3.83 o
   2   8   5       22.23       20.79      2.76 o
   3   8   5      133.09      138.39      4.75 o
   4   8   5      252.44      255.99      5.74 o
   5   8   5      178.65      184.24      4.49 o
   6   8   5      240.28      245.93      9.31 o
   7   8   5        3.31        5.97      1.29 o
   8   8   5        0.94        7.48      6.80 o
   9   8   5       29.45       18.49      8.10 o
  10   8   5      259.75      258.12     12.80 o
  11   8   5       89.53       98.97     15.83 o
  12   8   5       81.46      102.43     15.59 o
  13   8   5        2.49        9.83     13.55 o
  -7   9   5       47.78       34.64     12.20 o
  -6   9   5      277.62      272.24     23.26 o
  -5   9   5      545.87      547.86     24.59 o
  -4   9   5      248.91      256.38     18.09 o
  -3   9   5       59.64       56.16      9.65 o
  -2   9   5      168.86      178.99      9.09 o
  -1   9   5      221.84      252.40     11.50 o
   0   9   5       69.42       74.58      5.77 o
   1   9   5       42.96       41.98      6.40 o
   2   9   5        1.77       -6.03      4.02 o
   3   9   5      373.41      376.80     13.48 o
   4   9   5      573.95      586.12     10.40 o
   5   9   5      211.05      223.18      6.78 o
   6   9   5      318.17      336.59      7.41 o
   7   9   5       31.99       42.86      5.32 o
   8   9   5       21.34       20.47      7.42 o
   9   9   5        7.61       -5.57      7.42 o
  10   9   5        4.13       16.64      9.96 o
  11   9   5       34.29       32.72     12.25 o
  12   9   5      227.29      224.16     21.59 o
  13   9   5       64.17      115.42     20.29 o
  -6  10   5       28.82       47.75     15.15 o
  -5  10   5       16.60       15.25     13.02 o
  -4  10   5        2.22      -11.86      7.91 o
  -3  10   5       12.98       21.31      6.61 o
  -2  10   5        0.01        4.43      5.91 o
  -1  10   5        0.89       -1.41      8.97 o
   0  10   5        0.09       -8.01      6.49 o
   1  10   5      164.17      173.06      7.62 o
   2  10   5       95.40       87.37      4.80 o
   3  10   5     1265.09     1357.96     22.65 o
   4  10   5      712.78      711.99     15.62 o
   5  10   5       55.83       60.29      7.92 o
   6  10   5        6.84       13.46      4.02 o
   7  10   5        3.76       -3.46      3.22 o
   8  10   5        5.08        3.13      3.71 o
   9  10   5       58.04       64.95     10.39 o
  10  10   5       65.46       31.61     12.31 o
  11  10   5      461.10      428.15     36.00 o
  12  10   5      433.02      471.39     28.08 o
  -5  11   5       53.52       56.18     26.54 o
  -4  11   5       26.24        4.39      8.84 o
  -3  11   5        0.54       -1.08      7.99 o
  -2  11   5      103.77      112.82      8.66 o
  -1  11   5        1.55       -2.65      4.58 o
   0  11   5        1.12        1.59      4.89 o
   1  11   5        0.84        0.40      4.80 o
   2  11   5      460.91      462.54     11.70 o
   3  11   5      248.89      248.87      8.11 o
   4  11   5       44.86       50.85      8.10 o
   5  11   5      188.55      210.35     11.60 o
   6  11   5      169.81      180.46      8.00 o
   7  11   5        5.98        6.80      3.50 o
   8  11   5      195.45      151.55     19.14 o
   9  11   5      136.70      135.18      4.48 o
  10  11   5      155.12      104.97     21.40 o
  11  11   5       37.53       45.77     26.60 o
  12  11   5       13.49       14.84     19.73 o
  -4  12   5        0.00       11.78     11.19 o
  -3  12   5       36.79       35.94     11.13 o
  -2  12   5        7.09        3.94      4.14 o
  -1  12   5        1.02       -2.74      6.30 o
   0  12   5       51.50       48.97      8.72 o
   1  12   5      158.68      165.03      9.93 o
   2  12   5      175.98      174.36      9.65 o
   3  12   5        0.16        5.96      9.56 o
   4  12   5      260.23      266.39     15.93 o
   5  12   5      160.65      172.10      7.54 o
   6  12   5       31.61       43.54      7.05 o
   7  12   5       53.50       44.36      5.69 o
   8  12   5       90.28       82.99      6.53 o
   9  12   5        3.64       15.73      4.58 o
  10  12   5       14.43       20.47     18.68 o
  11  12   5        1.16       14.84     19.73 o
  -2  13   5        1.28       11.52     13.55 o
  -1  13   5       46.42       26.17     18.56 o
   0  13   5        0.00        6.47      7.14 o
   1  13   5        4.68        9.76      8.02 o
   2  13   5        9.20        5.38      4.92 o
   3  13   5      322.45      306.81     12.90 o
   4  13   5       85.23       81.89      7.24 o
   5  13   5       16.96        8.31      5.88 o
   6  13   5        9.42        5.97      8.97 o
   7  13   5        0.01        9.27      4.79 o
   8  13   5       45.15       35.74      6.26 o
   9  13   5        0.14        6.22      7.76 o
  10  13   5        4.16        8.67      5.82 o
   0  14   5       63.19       63.31     14.40 o
   1  14   5       32.80       22.98      9.93 o
   2  14   5      192.17      174.23     13.42 o
   3  14   5       55.92       45.99      7.16 o
   4  14   5       10.32        7.95      6.80 o
   5  14   5       50.47       43.70      7.16 o
   6  14   5       14.21       10.70      5.87 o
   7  14   5       14.18       23.53     11.71 o
   8  14   5        0.16       -7.90      7.00 o
   9  14   5       35.37       53.44     14.60 o
   3  15   5        2.82       -3.72      6.49 o
   4  15   5       10.29        1.24     14.50 o
   5  15   5        0.14      -13.52     13.58 o
   6  15   5       16.59       21.36     17.97 o
  -3 -12   6     1129.77     1187.70     72.03 o
  -7 -11   6      101.41       91.23     10.57 o
  -6 -11   6       79.36       92.73     12.33 o
  -5 -11   6      199.69      194.86     13.82 o
  -4 -11   6      642.08      670.80     28.47 o
  -3 -11   6        9.96       16.77     15.53 o
  -2 -11   6        6.45       -0.62      7.70 o
  -1 -11   6       10.34        6.26      5.83 o
   0 -11   6      139.99      148.51     29.07 o
   1 -11   6        0.12       -3.91     12.94 o
   2 -11   6       19.31       18.13     16.73 o
  -8 -10   6      215.23      181.65     12.74 o
  -7 -10   6       25.58       20.24     24.43 o
  -6 -10   6      537.75      523.09     19.00 o
  -5 -10   6      240.44      297.96     35.66 o
  -4 -10   6      405.45      378.07     18.06 o
  -3 -10   6      819.93      857.02     29.02 o
  -2 -10   6        2.04       -6.66      8.52 o
  -1 -10   6      247.38      239.55     14.98 o
   0 -10   6        4.89        4.99      4.72 o
   1 -10   6      382.18      319.08     23.94 o
   2 -10   6      426.02      451.98     47.94 o
   3 -10   6      408.93      350.25     23.32 o
   4 -10   6       12.41        1.66     13.79 o
  -9  -9   6      285.75      260.13     14.43 o
  -8  -9   6      159.94      174.63     17.57 o
  -7  -9   6      889.36      984.59     28.69 o
  -6  -9   6       74.64       79.90      9.44 o
  -5  -9   6      412.11      402.17     27.74 o
  -4  -9   6        3.33       -1.69     10.69 o
  -3  -9   6      294.43      276.10     15.12 o
  -2  -9   6       93.18       98.69     10.10 o
  -1  -9   6      973.96      987.77     28.68 o
   0  -9   6       10.33       12.27      8.11 o
   1  -9   6      909.96      971.02     26.69 o
   2  -9   6      272.86      244.12     29.44 o
   3  -9   6      662.17      694.02     33.32 o
   4  -9   6      144.96      119.95     26.94 o
   5  -9   6        3.30       -2.98     12.41 o
 -10  -8   6      220.23      211.88     15.85 o
  -9  -8   6      147.01      158.11     11.33 o
  -8  -8   6      118.39      138.17     10.15 o
  -7  -8   6     1072.45     1080.64     28.78 o
  -6  -8   6      150.36      136.71      9.61 o
  -5  -8   6       16.70       22.98     10.21 o
  -4  -8   6      119.11      114.32      8.99 o
  -3  -8   6     6723.20     7639.77    139.64 o
  -2  -8   6     1939.74     2009.30     44.06 o
  -1  -8   6      459.71      428.96     15.66 o
   0  -8   6     1016.87     1136.53     30.83 o
   1  -8   6     1475.27     1535.66     33.24 o
   2  -8   6     1066.79     1078.60     26.68 o
   3  -8   6        2.01      -13.76      9.83 o
   4  -8   6      147.43      138.22     10.22 o
   5  -8   6       28.67       24.25      9.66 o
   6  -8   6       28.69        6.49      8.51 o
 -10  -7   6      800.79      787.61     25.14 o
  -9  -7   6      424.12      415.74     16.42 o
  -8  -7   6     2681.77     2748.17     57.25 o
  -7  -7   6      785.71      823.62     28.45 o
  -6  -7   6     4848.55     5068.01     98.68 o
  -5  -7   6      164.37      136.50      9.83 o
  -4  -7   6       28.08       13.27      5.71 o
  -3  -7   6      976.36      990.70     24.33 o
  -2  -7   6     1123.46     1165.10     28.19 o
  -1  -7   6        9.35       24.22      6.10 o
   0  -7   6      339.89      321.39     14.72 o
   1  -7   6     1065.47     1126.04     39.34 o
   2  -7   6      163.07      122.84      9.83 o
   3  -7   6     1254.71     1255.73     28.34 o
   4  -7   6      819.75      823.73     41.01 o
   5  -7   6      923.65      942.14     27.03 o
   6  -7   6      629.85      631.95     50.69 o
   7  -7   6       93.24       72.53     12.37 o
 -11  -6   6      101.02       91.67     16.21 o
 -10  -6   6        0.32       -3.54      6.31 o
  -9  -6   6       11.06        9.78      7.29 o
  -8  -6   6       68.58       68.00      6.88 o
  -7  -6   6     1360.94     1332.40     28.36 o
  -6  -6   6       47.84       47.56      8.34 o
  -5  -6   6     1104.63     1079.88     27.80 o
  -4  -6   6      215.58      199.09      9.16 o
  -3  -6   6       85.23       78.86      8.78 o
  -2  -6   6      741.14      737.09     22.39 o
  -1  -6   6      486.52      538.44     15.53 o
   0  -6   6     1688.95     1823.51     39.06 o
   1  -6   6      331.20      319.87     12.57 o
   2  -6   6      382.58      359.29     19.17 o
   3  -6   6      739.87      814.49     45.34 o
   4  -6   6       57.02       49.28      5.80 o
   5  -6   6     1063.58     1051.99     24.73 o
   6  -6   6       31.21       50.91      8.03 o
   7  -6   6       34.81       26.57      9.31 o
   8  -6   6       37.96       42.66      8.80 o
 -11  -5   6       19.41       30.37     14.23 o
 -10  -5   6       29.48       18.25     22.82 o
  -9  -5   6        1.73        1.71      5.39 o
  -8  -5   6      137.47      156.91     16.95 o
  -7  -5   6     1269.24     1297.44     46.73 o
  -6  -5   6     4606.81     4587.96     76.09 o
  -5  -5   6      367.30      353.24     12.21 o
  -4  -5   6     1045.18     1227.28     26.47 o
  -3  -5   6      722.65      748.30     35.41 o
  -2  -5   6      610.09      599.41     15.05 o
  -1  -5   6      224.64      193.59      9.05 o
   0  -5   6     1412.05     1488.47     53.72 o
   1  -5   6      123.18      134.13      7.74 o
   2  -5   6     3783.88     3901.51     91.42 o
   3  -5   6      202.85      199.03     15.56 o
   4  -5   6      427.67      411.88     11.04 o
   5  -5   6      106.54      102.50      8.16 o
   6  -5   6      314.21      350.62     13.39 o
   7  -5   6       82.02       48.12      8.02 o
   8  -5   6      165.85      180.15     12.25 o
   9  -5   6        5.69        7.82      7.05 o
 -11  -4   6      152.79      144.99      9.19 o
 -10  -4   6     1424.62     1251.26     32.90 o
  -9  -4   6       29.67       21.63      9.53 o
  -8  -4   6       33.35       36.90      5.99 o
  -7  -4   6      563.83      500.51     14.50 o
  -6  -4   6     1562.21     1538.64     37.02 o
  -5  -4   6     1877.92     1874.02     37.08 o
  -4  -4   6     1610.64     1784.70     47.26 o
  -3  -4   6     1891.69     1960.88     37.37 o
  -2  -4   6     1106.36     1095.86     23.29 o
  -1  -4   6     3558.23     3561.52     60.85 o
   0  -4   6       48.42       26.37      5.64 o
   1  -4   6       19.73       42.17      5.94 o
   2  -4   6     1062.51     1055.99     19.79 o
   3  -4   6      624.22      652.33     14.96 o
   4  -4   6      678.23      719.95     14.75 o
   5  -4   6        0.31        3.36      4.01 o
   6  -4   6      478.85      436.03     12.09 o
   7  -4   6       19.85        5.45      4.90 o
   8  -4   6       33.83       12.07      6.15 o
   9  -4   6      237.18      197.66      9.84 o
  10  -4   6        0.02       -9.01      7.39 o
 -11  -3   6        4.91        6.85      6.19 o
 -10  -3   6      195.12      198.11     17.41 o
  -9  -3   6     1522.22     1567.28     32.17 o
  -8  -3   6     2715.04     2857.07     78.65 o
  -7  -3   6      406.04      449.12     12.60 o
  -6  -3   6      189.46      197.08     13.24 o
  -5  -3   6     2762.79     2626.09     48.66 o
  -4  -3   6     3213.61     2835.66     68.87 o
  -3  -3   6       79.76       79.45      5.77 o
  -2  -3   6     5395.83     6067.47    101.36 o
  -1  -3   6     2276.24     2704.43     47.54 o
   0  -3   6      566.46      421.51     10.82 o
   1  -3   6     3430.68     3293.00     59.52 o
   2  -3   6      338.73      388.92     10.12 o
   3  -3   6      490.68      512.97     11.87 o
   4  -3   6     2115.59     1957.59     30.55 o
   5  -3   6      974.83     1013.48     19.32 o
   6  -3   6      866.43      857.36     16.39 o
   7  -3   6     1452.74     1396.35     25.41 o
   8  -3   6      806.52      928.00     18.74 o
   9  -3   6      333.32      328.43     12.06 o
  10  -3   6       12.82       13.53      6.14 o
  11  -3   6       72.71       78.47     10.96 o
 -11  -2   6      916.96      826.30     23.26 o
 -10  -2   6        9.53       13.89      5.58 o
  -9  -2   6      777.02      749.85     17.32 o
  -8  -2   6      546.13      514.51     14.30 o
  -7  -2   6      293.23      294.08     11.46 o
  -6  -2   6      238.89      223.00      8.65 o
  -5  -2   6        5.03        9.22      5.25 o
  -4  -2   6      265.69      218.24     19.11 o
  -3  -2   6     2007.29     2055.73     36.67 o
  -2  -2   6     1725.21     1724.45     34.30 o
  -1  -2   6       52.91       74.74     11.23 o
   0  -2   6     9806.74    10221.69    168.88 o
   1  -2   6      240.83      278.14      8.48 o
   2  -2   6     3688.69     3664.45     57.15 o
   3  -2   6      203.03      212.87      7.95 o
   4  -2   6       49.56       37.99      4.03 o
   5  -2   6      302.45      325.92     13.08 o
   6  -2   6      253.86      286.46      8.44 o
   7  -2   6     5789.45     6305.14    122.75 o
   8  -2   6     3781.15     3544.06     55.23 o
   9  -2   6        6.41       -0.41      4.11 o
  10  -2   6      981.71      981.10     38.91 o
  11  -2   6       26.78       41.87      6.95 o
 -11  -1   6      600.67      643.44     18.80 o
 -10  -1   6      283.39      276.39     10.81 o
  -9  -1   6     1143.78     1035.18     36.90 o
  -8  -1   6      459.70      458.20     19.67 o
  -7  -1   6      846.81      923.40     70.54 o
  -6  -1   6     3435.77     3462.59     64.16 o
  -5  -1   6       99.83      142.37     12.40 o
  -4  -1   6     3923.95     4221.90     74.24 o
  -3  -1   6      640.41      567.79     14.23 o
  -2  -1   6     7983.43     8023.08    133.88 o
  -1  -1   6       36.22       38.32      5.35 o
   0  -1   6        4.89       12.12      5.23 o
   1  -1   6       39.93       81.01      6.53 o
   2  -1   6    10615.71    10151.28    151.68 o
   3  -1   6     1493.65     1543.81     27.70 o
   4  -1   6     4959.35     4901.54     63.46 o
   5  -1   6      209.22      216.20      5.54 o
   6  -1   6      665.61      654.56     12.12 o
   7  -1   6       37.29       28.89      6.19 o
   8  -1   6      117.53      125.01      5.31 o
   9  -1   6      511.02      481.16     11.59 o
  10  -1   6        0.31       -5.59      5.57 o
  11  -1   6      150.52      147.77      8.25 o
  12  -1   6        9.18        2.69      8.53 o
 -11   0   6       78.64       65.21      7.70 o
 -10   0   6      244.84      199.54      8.61 o
  -9   0   6      572.18      594.76     16.36 o
  -8   0   6      197.85      143.13      5.56 o
  -7   0   6     1201.38     1088.66     16.79 o
  -6   0   6      136.53      158.99      8.42 o
  -5   0   6      611.46      624.75     14.96 o
  -4   0   6     2655.78     2557.80     46.23 o
  -3   0   6     1817.43     1950.86     36.47 o
  -2   0   6     1169.99     1329.78     26.27 o
  -1   0   6     5191.44     4880.96     75.10 o
   0   0   6      565.98      788.41     16.79 o
   1   0   6     1427.77     1442.82     23.60 o
   2   0   6      371.24      364.93      7.98 o
   3   0   6       90.85       64.40      3.77 o
   4   0   6     6560.71     6592.34    174.95 o
   5   0   6       64.23       64.57      9.62 o
   6   0   6        9.45       13.77      2.61 o
   7   0   6     2503.49     2794.39     40.79 o
   8   0   6        1.30        0.73      3.55 o
   9   0   6       27.01       15.86      3.65 o
  10   0   6        5.67        7.72      4.33 o
  11   0   6       98.61       84.27      5.46 o
  12   0   6      609.14      633.22     25.77 o
 -11   1   6        0.08       11.42      7.60 o
 -10   1   6        4.40        1.50      6.80 o
  -9   1   6     1185.38     1135.65     26.19 o
  -8   1   6     2945.36     2758.09     40.80 o
  -7   1   6        1.81        4.20      6.80 o
  -6   1   6      103.86      108.54     11.35 o
  -5   1   6     1367.49     1284.62     27.08 o
  -4   1   6      135.37       93.33      6.44 o
  -3   1   6        0.30        0.65      3.74 o
  -2   1   6      272.19      260.91      8.53 o
  -1   1   6      261.50      214.94      7.22 o
   0   1   6     5340.83     5313.75     89.73 o
   1   1   6      744.29      737.95     24.96 o
   2   1   6      142.69      139.87      4.25 o
   3   1   6       42.99       57.94      3.77 o
   4   1   6        0.49        6.51      1.90 o
   5   1   6      549.52      622.35      8.92 o
   6   1   6      914.44      871.67     11.63 o
   7   1   6      149.83      159.84      4.65 o
   8   1   6       65.69       53.87      3.47 o
   9   1   6      487.88      481.18     10.04 o
  10   1   6      859.60      890.74     17.10 o
  11   1   6        1.68       -0.65      3.74 o
  12   1   6       61.80       46.15      7.67 o
 -11   2   6      205.09      149.04     18.06 o
 -10   2   6      267.24      294.87     13.12 o
  -9   2   6        7.93        5.82      7.73 o
  -8   2   6      549.83      606.85     15.61 o
  -7   2   6       30.54       24.19      4.56 o
  -6   2   6     2554.69     2629.92     41.48 o
  -5   2   6       61.01       61.79      2.95 o
  -4   2   6      133.11      132.13      5.91 o
  -3   2   6     1280.77     1266.52     22.11 o
  -2   2   6      177.11      132.31      5.66 o
  -1   2   6     4820.84     4704.73     80.80 o
   0   2   6     4348.30     4208.68     70.72 o
   1   2   6      119.29       80.97      3.10 o
   2   2   6     1655.64     1410.13     23.38 o
   3   2   6        5.19       -0.44      2.30 o
   4   2   6        3.29        4.61      1.93 o
   5   2   6     2875.20     2981.99     33.26 o
   6   2   6     3853.68     3707.07     41.39 o
   7   2   6     1277.83     1380.56     18.64 o
   8   2   6        3.48        4.65      3.99 o
   9   2   6     1077.74     1129.96     16.88 o
  10   2   6      564.54      597.12     16.45 o
  11   2   6      873.52      838.60     20.84 o
  12   2   6       27.57       23.75      4.73 o
  13   2   6       43.56       33.75     10.52 o
 -10   3   6     1886.01     1911.37     45.97 o
  -9   3   6     1083.60     1164.32     28.51 o
  -8   3   6      561.44      530.53     14.35 o
  -7   3   6     2164.76     2157.25     35.93 o
  -6   3   6      168.72      164.72      7.22 o
  -5   3   6       69.87       66.58      4.72 o
  -4   3   6      871.24     1051.35     20.89 o
  -3   3   6       45.10       10.97      7.79 o
  -2   3   6    13054.34    12921.41    211.76 o
  -1   3   6     5156.01     5157.36     70.68 o
   0   3   6      381.59      368.89      9.09 o
   1   3   6     6372.36     6259.71    166.85 o
   2   3   6     2481.02     2308.14     31.23 o
   3   3   6        1.01        2.78      3.40 o
   4   3   6     2854.74     2804.59     35.43 o
   5   3   6       59.22       80.03      7.70 o
   6   3   6     1410.50     1345.54     15.78 o
   7   3   6      147.86      184.12      4.03 o
   8   3   6        2.80        2.16      3.40 o
   9   3   6      397.85      438.93     10.98 o
  10   3   6       98.99      121.06     15.03 o
  11   3   6        1.55        3.03      8.07 o
  12   3   6       39.50       49.72      4.48 o
  13   3   6        6.86       16.02     18.49 o
 -10   4   6       97.11       76.71      8.68 o
  -9   4   6     1288.99     1324.14     31.30 o
  -8   4   6      187.55      197.42      9.54 o
  -7   4   6     1170.79     1207.69     23.80 o
  -6   4   6     1127.84     1172.86     21.69 o
  -5   4   6      580.11      543.65     11.48 o
  -4   4   6      466.18      540.26     16.79 o
  -3   4   6      147.00      142.04     10.48 o
  -2   4   6     1468.26     1462.10     25.98 o
  -1   4   6     2827.72     3021.09     48.60 o
   0   4   6     1396.55     1779.18     26.70 o
   1   4   6      241.60      263.58      5.63 o
   2   4   6       70.56       62.52      3.12 o
   3   4   6      885.97      829.75     10.99 o
   4   4   6     2088.04     1991.90     26.66 o
   5   4   6        8.54        9.22      1.44 o
   6   4   6        0.37        3.51      0.96 o
   7   4   6        1.65        1.53      4.64 o
   8   4   6      341.48      338.81     11.29 o
   9   4   6      106.01      107.74     17.47 o
  10   4   6      415.61      404.83     15.03 o
  11   4   6      213.80      203.81     13.48 o
  12   4   6     1141.05     1104.03     44.60 o
  13   4   6       14.88       -1.24     15.59 o
  -9   5   6        7.44       14.60      6.29 o
  -8   5   6      509.99      497.58     14.92 o
  -7   5   6      132.29      130.59     19.79 o
  -6   5   6      158.26      161.12     13.52 o
  -5   5   6     1425.63     1507.14     25.83 o
  -4   5   6      104.58       97.47      9.83 o
  -3   5   6     5102.35     5066.13     79.94 o
  -2   5   6      611.21      607.36     11.69 o
  -1   5   6      853.09      864.87     14.60 o
   0   5   6       18.49       43.06      3.99 o
   1   5   6      358.16      380.96      6.78 o
   2   5   6      831.06      764.28     14.87 o
   3   5   6      409.19      487.98      8.92 o
   4   5   6        2.08       -3.04      4.33 o
   5   5   6      399.39      415.27     14.66 o
   6   5   6     8746.21     8918.98    161.16 o
   7   5   6      160.49      149.13      7.92 o
   8   5   6     2786.44     2958.46     59.50 o
   9   5   6     2531.61     2609.55     55.92 o
  10   5   6      143.13      140.72     10.64 o
  11   5   6        0.27        4.39      8.72 o
  12   5   6      129.20      136.08     18.00 o
  13   5   6        4.57        5.57     13.05 o
  -9   6   6      382.93      376.77     22.65 o
  -8   6   6       66.82       66.17     10.06 o
  -7   6   6      147.12      141.06     18.93 o
  -6   6   6       43.70       37.11      4.63 o
  -5   6   6        7.86        4.39      3.19 o
  -4   6   6       41.56       40.52      5.32 o
  -3   6   6      102.88      141.63     10.76 o
  -2   6   6       49.90       43.76      2.78 o
  -1   6   6      367.16      475.72      9.11 o
   0   6   6     1172.97     1202.46     18.18 o
   1   6   6     3435.88     3498.55     51.46 o
   2   6   6      609.49      580.19     25.61 o
   3   6   6     2226.38     2151.24     30.72 o
   4   6   6      476.76      455.09      7.85 o
   5   6   6      307.08      335.64      6.10 o
   6   6   6        0.24       -2.07      4.06 o
   7   6   6      240.30      243.15     10.08 o
   8   6   6     1011.93     1015.02     25.36 o
   9   6   6       15.34        3.09      6.87 o
  10   6   6       68.15       66.12      8.10 o
  11   6   6       83.40       94.08     10.64 o
  12   6   6      251.15      317.12     22.14 o
  13   6   6       79.99      104.97     19.36 o
  -8   7   6       21.97       27.04      5.34 o
  -7   7   6      146.76      150.57      7.67 o
  -6   7   6      143.28      126.37      5.67 o
  -5   7   6      341.44      357.49     11.61 o
  -4   7   6      264.65      223.79      8.42 o
  -3   7   6      174.70      165.22      5.71 o
  -2   7   6      684.56      797.51     15.53 o
  -1   7   6       23.09       17.36      1.79 o
   0   7   6     1123.12     1198.06     19.03 o
   1   7   6     2627.74     2646.74     52.30 o
   2   7   6        5.93        8.37      2.52 o
   3   7   6      980.07     1041.52     35.04 o
   4   7   6     2213.46     2221.47     33.75 o
   5   7   6      423.20      423.02     11.72 o
   6   7   6       13.48        6.21      2.20 o
   7   7   6      332.96      332.34     12.68 o
   8   7   6       10.15        0.00      6.19 o
   9   7   6       96.84       72.37      8.04 o
  10   7   6        4.31       17.26      7.42 o
  11   7   6      118.12       99.96     12.43 o
  12   7   6      117.53      103.48     17.20 o
  13   7   6       38.74       16.64     17.88 o
  -8   8   6       48.23       67.39     32.97 o
  -7   8   6      154.12      167.38     14.46 o
  -6   8   6       22.54       20.16      8.35 o
  -5   8   6      793.08      794.36     22.21 o
  -4   8   6      115.68      109.37      8.34 o
  -3   8   6      946.13      974.46     25.73 o
  -2   8   6        0.29        8.07      6.43 o
  -1   8   6      644.00      651.15     23.26 o
   0   8   6     2076.67     2160.64     30.02 o
   1   8   6     2963.43     3111.02     57.06 o
   2   8   6      602.21      604.38     14.13 o
   3   8   6      324.05      310.52     14.32 o
   4   8   6     1111.79     1169.15     17.57 o
   5   8   6     1586.26     1593.83     21.94 o
   6   8   6     1946.84     1937.61     34.92 o
   7   8   6       66.66       56.41      7.48 o
   8   8   6        3.15       -3.09      6.87 o
   9   8   6     1013.11      932.75     25.85 o
  10   8   6     1211.15     1245.49     33.34 o
  11   8   6       80.32       80.60     14.29 o
  12   8   6      416.79      440.58     25.05 o
  13   8   6      425.51      428.15     29.88 o
  -7   9   6       15.88       17.55     13.68 o
  -6   9   6       37.47       30.16     10.59 o
  -5   9   6      755.93      706.26     57.65 o
  -4   9   6       29.72       41.13      5.85 o
  -3   9   6        0.37       -5.17      3.45 o
  -2   9   6      100.33       80.06      9.96 o
  -1   9   6     2219.75     2381.62     46.02 o
   0   9   6     3130.07     3154.61     55.06 o
   1   9   6      348.73      377.79     10.69 o
   2   9   6     1381.29     1356.71     22.69 o
   3   9   6      449.88      401.85      9.49 o
   4   9   6      161.89      137.49      5.82 o
   5   9   6     1198.72     1210.68     18.94 o
   6   9   6       51.56       51.60      3.78 o
   7   9   6     1527.17     1581.68     35.47 o
   8   9   6     2607.08     2694.10     64.58 o
   9   9   6       41.56       35.32     10.64 o
  10   9   6      343.03      302.22     18.18 o
  11   9   6      176.19      166.63     16.70 o
  12   9   6      356.56      397.84     26.78 o
  13   9   6      287.96      318.86     29.32 o
  -6  10   6      224.61      202.89     15.12 o
  -5  10   6      383.34      349.87     37.24 o
  -4  10   6       18.10       10.91     13.02 o
  -3  10   6       30.22       20.70      8.02 o
  -2  10   6       89.12       88.62      7.80 o
  -1  10   6     2653.31     2927.86     93.18 o
   0  10   6       60.15       43.64      5.05 o
   1  10   6      445.96      433.44     17.44 o
   2  10   6      666.83      655.04     14.60 o
   3  10   6     5612.10     5765.77    122.56 o
   4  10   6      945.11      988.33     15.78 o
   5  10   6      390.41      398.95      8.99 o
   6  10   6     1459.03     1492.38     23.47 o
   7  10   6      800.33      760.91     14.45 o
   8  10   6      222.51      227.03      5.80 o
   9  10   6      134.77      141.89     12.43 o
  10  10   6        5.52       34.76     11.75 o
  11  10   6      228.32      210.98     19.48 o
  12  10   6      148.06      154.02     20.35 o
  -5  11   6        3.18       18.84     11.06 o
  -4  11   6       34.99       34.46      7.14 o
  -3  11   6     2087.09     2141.02    150.21 o
  -2  11   6       12.77       15.10      7.89 o
  -1  11   6       71.83       81.51     12.40 o
   0  11   6     5751.85     6217.57    106.46 o
   1  11   6      130.68      133.66      7.11 o
   2  11   6     5150.88     5572.64    109.51 o
   3  11   6        1.97       -0.58      6.19 o
   4  11   6      160.61      173.52      7.24 o
   5  11   6     2995.88     3075.47     66.15 o
   6  11   6     1561.31     1680.56     28.29 o
   7  11   6        4.19        9.66      4.36 o
   8  11   6      645.07      645.81     24.52 o
   9  11   6      436.53      534.97     27.59 o
  10  11   6      713.90      717.44     45.28 o
  11  11   6      140.36      137.19     25.61 o
  12  11   6       13.04       29.69     14.10 o
  -4  12   6      159.69      135.83     19.26 o
  -3  12   6        3.88        0.90      9.31 o
  -2  12   6       22.33       13.86      6.96 o
  -1  12   6        4.81        2.20      5.07 o
   0  12   6      252.48      263.94     10.86 o
   1  12   6      187.90      183.64     14.66 o
   2  12   6      219.83      243.44     11.16 o
   3  12   6      225.19      253.06      9.50 o
   4  12   6      352.75      305.74     13.86 o
   5  12   6        5.01        5.67      3.99 o
   6  12   6       13.66        2.69      5.85 o
   7  12   6       33.74       13.25      6.19 o
   8  12   6       55.94       56.69      5.91 o
   9  12   6       55.10       32.95      2.71 o
  10  12   6      466.64      435.39     35.32 o
  11  12   6     1001.14     1026.09     71.69 o
  -2  13   6      301.46      265.48     18.65 o
  -1  13   6      952.00     1028.47     54.21 o
   0  13   6      204.11      184.98     13.86 o
   1  13   6       44.10       25.74      9.91 o
   2  13   6       82.59       73.67      8.43 o
   3  13   6      572.46      623.22     27.90 o
   4  13   6       14.86        7.59     11.44 o
   5  13   6      179.48      165.71      8.57 o
   6  13   6      108.05      109.69     12.34 o
   7  13   6      991.86     1021.73     36.46 o
   8  13   6       62.00       74.57      6.70 o
   9  13   6       43.03       33.46      4.13 o
  10  13   6       88.68       54.93     20.29 o
   0  14   6       11.13        7.87      9.95 o
   1  14   6      421.17      400.78     21.40 o
   2  14   6        3.18        4.23      6.91 o
   3  14   6        3.82        2.57      5.53 o
   4  14   6        0.18        8.02      8.01 o
   5  14   6      864.44     1002.84     28.88 o
   6  14   6        0.00       -3.39      4.77 o
   7  14   6       16.31      -13.41      8.94 o
   8  14   6        1.85       -0.93      9.53 o
   9  14   6       85.41       92.20     10.97 o
   3  15   6        8.49       -2.66     16.05 o
   4  15   6       26.27        7.58     17.91 o
   5  15   6      623.94      672.96     38.63 o
   6  15   6        8.08       12.11      8.28 o
  -5 -11   7      114.08      120.21     14.38 o
  -4 -11   7        4.15       -0.05     11.69 o
  -3 -11   7        7.37       25.31     19.14 o
  -2 -11   7      361.68      393.62     25.06 o
  -1 -11   7       82.64       57.43     16.48 o
   0 -11   7       38.70       28.32     14.18 o
  -7 -10   7        1.92       -0.47      8.38 o
  -6 -10   7       77.26       71.28     18.00 o
  -5 -10   7       15.78        6.22      9.55 o
  -4 -10   7       35.28       17.50     20.10 o
  -3 -10   7       56.87       75.39     13.62 o
  -2 -10   7      481.16      448.74     22.27 o
  -1 -10   7       42.92       69.64     18.89 o
   0 -10   7       10.11        8.89      4.74 o
   1 -10   7       19.23       26.37     15.83 o
   2 -10   7        0.38        7.64     30.00 o
   3 -10   7       12.88       20.91     14.88 o
  -8  -9   7      712.38      647.58     22.79 o
  -7  -9   7      373.95      397.13     30.62 o
  -6  -9   7       23.24       29.13      8.89 o
  -5  -9   7        1.67       -4.03      9.67 o
  -4  -9   7        0.10        4.50      8.78 o
  -3  -9   7        0.39        3.97     20.04 o
  -2  -9   7       80.31       64.22     10.48 o
  -1  -9   7      118.66      128.83     13.84 o
   0  -9   7      813.33      856.79     29.00 o
   1  -9   7      162.88      158.29     10.05 o
   2  -9   7       13.53       21.02     15.15 o
   3  -9   7        6.22       20.51     12.17 o
   4  -9   7        0.72       -2.10      8.73 o
  -9  -8   7      329.78      274.89     15.69 o
  -8  -8   7       41.32       38.02      9.85 o
  -7  -8   7       58.82       71.68     12.52 o
  -6  -8   7       25.99       54.47     11.41 o
  -5  -8   7        3.54       -1.75     11.16 o
  -4  -8   7       37.43       33.04      7.50 o
  -3  -8   7      561.14      561.51     20.96 o
  -2  -8   7     1398.27     1539.38     82.82 o
  -1  -8   7      791.79      840.22     24.47 o
   0  -8   7       30.82       27.67      7.89 o
   1  -8   7       86.69       80.44     10.73 o
   2  -8   7      182.13      196.95      7.91 o
   3  -8   7       96.68       75.01     13.40 o
   4  -8   7      124.34      135.04     33.18 o
   5  -8   7      205.56      208.89     15.64 o
   6  -8   7      217.19      249.64     24.28 o
 -10  -7   7      176.64      177.88     13.61 o
  -9  -7   7       26.13       15.00      8.00 o
  -8  -7   7      186.95      184.06     12.87 o
  -7  -7   7      470.86      502.40     36.06 o
  -6  -7   7      534.47      540.16     30.03 o
  -5  -7   7       63.05       67.39      8.91 o
  -4  -7   7       30.81       30.24      8.11 o
  -3  -7   7      107.29      116.39      8.51 o
  -2  -7   7      869.55      915.37     23.40 o
  -1  -7   7      116.23      114.62     14.04 o
   0  -7   7       89.02       87.63      8.39 o
   1  -7   7      114.76      113.00      8.88 o
   2  -7   7        6.47        6.51      6.64 o
   3  -7   7        4.95       -5.18      6.49 o
   4  -7   7        0.03        3.10      7.33 o
   5  -7   7        6.04        5.77      8.05 o
   6  -7   7        6.11       15.17      9.15 o
   7  -7   7       12.76       14.20      9.47 o
 -10  -6   7       23.56       21.86      7.41 o
  -9  -6   7      346.06      385.70     15.81 o
  -8  -6   7      533.90      574.03     23.38 o
  -7  -6   7      138.99      152.45      9.77 o
  -6  -6   7      100.97      104.19      8.60 o
  -5  -6   7      463.23      444.05     14.76 o
  -4  -6   7      284.29      278.12     12.61 o
  -3  -6   7      618.20      674.20     19.17 o
  -2  -6   7      212.64      234.73     10.78 o
  -1  -6   7      114.57      112.94     20.54 o
   0  -6   7      158.42      172.45      9.69 o
   1  -6   7      110.11      119.45      9.20 o
   2  -6   7       38.24       40.64      6.33 o
   3  -6   7      512.19      529.24     15.37 o
   4  -6   7      451.94      435.49     13.55 o
   5  -6   7       71.30       75.25      7.32 o
   6  -6   7       74.94       72.64      8.65 o
   7  -6   7      115.64      107.31     12.19 o
   8  -6   7       60.01       49.66     10.18 o
 -11  -5   7        2.21        6.36     14.81 o
 -10  -5   7        8.24       -1.37      7.02 o
  -9  -5   7        0.23        1.63      5.83 o
  -8  -5   7       33.83       25.35      6.50 o
  -7  -5   7       44.49       20.38      9.28 o
  -6  -5   7      164.85      163.97      8.42 o
  -5  -5   7        2.38       -4.64      5.25 o
  -4  -5   7       16.35       15.69      5.94 o
  -3  -5   7        4.92        6.49      5.25 o
  -2  -5   7       35.27       37.81      6.41 o
  -1  -5   7        0.88       -6.51      4.81 o
   0  -5   7      307.18      307.62     27.46 o
   1  -5   7      655.27      642.12     17.76 o
   2  -5   7      473.07      478.02     15.74 o
   3  -5   7      341.28      357.82     11.75 o
   4  -5   7      122.80      147.85      5.49 o
   5  -5   7        0.49        2.61      4.73 o
   6  -5   7       57.18       62.14     15.12 o
   7  -5   7      129.21      111.99     17.94 o
   8  -5   7       21.45       12.22      7.02 o
   9  -5   7      183.56      145.54     13.52 o
 -11  -4   7       26.81       36.67      9.68 o
 -10  -4   7      134.52      119.64     35.63 o
  -9  -4   7       10.58        0.10     13.86 o
  -8  -4   7        0.23       -1.77      7.39 o
  -7  -4   7       73.55       81.61     17.84 o
  -6  -4   7       22.58       16.25     10.45 o
  -5  -4   7        1.91        1.53      5.02 o
  -4  -4   7        0.16       -4.34      4.83 o
  -3  -4   7      126.56      137.06      7.80 o
  -2  -4   7        1.11        2.50      5.57 o
  -1  -4   7      195.34      202.51      9.00 o
   0  -4   7      132.53      115.59     17.26 o
   1  -4   7       66.75       95.63      8.72 o
   2  -4   7        1.31        2.76      5.21 o
   3  -4   7       16.74       15.57      5.08 o
   4  -4   7        1.42        4.58      4.92 o
   5  -4   7        0.59       10.14      5.07 o
   6  -4   7      115.30       96.20      6.95 o
   7  -4   7        4.54        0.87      5.19 o
   8  -4   7        2.49        2.11      8.97 o
   9  -4   7       31.32       27.42     12.74 o
  10  -4   7       18.85       19.03      8.65 o
 -11  -3   7       19.21       13.51     10.55 o
 -10  -3   7       36.90       42.39      8.35 o
  -9  -3   7      369.11      388.01     15.48 o
  -8  -3   7      115.32      126.08      9.00 o
  -7  -3   7        7.20       12.99      5.45 o
  -6  -3   7      143.89      147.92      8.32 o
  -5  -3   7      521.96      510.59     18.53 o
  -4  -3   7      663.84      708.79     17.31 o
  -3  -3   7      205.42      228.33     31.95 o
  -2  -3   7      269.75      281.17      9.71 o
  -1  -3   7      491.19      508.29     13.06 o
   0  -3   7     1282.70     1264.10     25.59 o
   1  -3   7     1043.13     1057.83     23.41 o
   2  -3   7      177.16      168.55      6.97 o
   3  -3   7      129.14      144.01      7.59 o
   4  -3   7      224.66      235.59      7.63 o
   5  -3   7        5.19        5.41      4.30 o
   6  -3   7       70.34       74.50      5.53 o
   7  -3   7       71.04       67.52      5.91 o
   8  -3   7       52.13       51.00      5.69 o
   9  -3   7       77.67       75.46      9.59 o
  10  -3   7        0.88      -11.63      8.04 o
 -11  -2   7       24.26       27.50      7.79 o
 -10  -2   7        1.50        5.58      5.18 o
  -9  -2   7       68.92       60.50      8.08 o
  -8  -2   7        1.18        1.13      7.14 o
  -7  -2   7      147.51      153.25     15.34 o
  -6  -2   7      185.97      204.21     10.54 o
  -5  -2   7       41.60       47.57      8.18 o
  -4  -2   7       28.38       24.07      4.64 o
  -3  -2   7       16.15       13.56      4.35 o
  -2  -2   7       84.82       88.38      6.93 o
  -1  -2   7      167.94      179.68      8.03 o
   0  -2   7        7.06       -5.57      3.72 o
   1  -2   7      117.20      119.51      6.54 o
   2  -2   7      151.53      143.34     19.58 o
   3  -2   7       81.55       86.85      8.94 o
   4  -2   7        3.15       -2.71      3.08 o
   5  -2   7        9.28        3.27      2.71 o
   6  -2   7      127.93      136.98      6.14 o
   7  -2   7       11.41       16.72      4.00 o
   8  -2   7       12.62        9.90      3.89 o
   9  -2   7       13.44       16.12      4.92 o
  10  -2   7       25.56       25.47      6.31 o
  11  -2   7        0.53      -15.05     16.73 o
 -11  -1   7       95.62       77.64      9.23 o
 -10  -1   7        0.71        0.77     13.30 o
  -9  -1   7        5.41        8.27      7.70 o
  -8  -1   7       14.37        8.71      5.31 o
  -7  -1   7        3.28        4.48      5.36 o
  -6  -1   7        1.61        4.22      5.02 o
  -5  -1   7      140.63      136.63      7.39 o
  -4  -1   7       66.96       52.99     12.99 o
  -3  -1   7        7.95        6.23      7.76 o
  -2  -1   7       43.84       24.97      4.56 o
  -1  -1   7      230.65      239.28     10.76 o
   0  -1   7       25.66       19.88      4.37 o
   1  -1   7        0.80        0.28      8.32 o
   2  -1   7      311.58      318.11      8.73 o
   3  -1   7      507.04      543.35     26.84 o
   4  -1   7      243.30      242.23      6.87 o
   5  -1   7      249.31      240.45      6.49 o
   6  -1   7      230.85      225.23     12.93 o
   7  -1   7      294.06      297.96      7.43 o
   8  -1   7       89.10      109.09      6.35 o
   9  -1   7        9.79       10.36      4.77 o
  10  -1   7       70.68       65.43      5.82 o
  11  -1   7      239.59      218.81     10.38 o
 -11   0   7       28.00       15.50     14.23 o
 -10   0   7       31.59       39.66      7.74 o
  -9   0   7        3.94       -2.08      4.60 o
  -8   0   7       25.42       25.35      7.95 o
  -7   0   7        5.50        5.67      5.05 o
  -6   0   7       12.39       14.88      5.29 o
  -5   0   7        0.67        6.89      4.64 o
  -4   0   7       33.13       28.70      5.45 o
  -3   0   7      348.90      374.76     18.25 o
  -2   0   7      162.38      160.35      8.20 o
  -1   0   7        4.06       -1.07      3.26 o
   0   0   7        1.20       -0.47      3.23 o
   1   0   7       35.54       35.47      3.40 o
   2   0   7      491.47      495.13     13.24 o
   3   0   7      110.12      134.87      5.42 o
   4   0   7      217.27      199.21      5.71 o
   5   0   7      605.31      610.25     25.14 o
   6   0   7      112.27      109.01      4.11 o
   7   0   7       50.35       51.47      3.85 o
   8   0   7      199.09      206.19     11.81 o
   9   0   7        8.03       -1.46      3.51 o
  10   0   7       18.16       18.09      7.76 o
  11   0   7       64.60       48.01      9.90 o
  12   0   7        5.47       18.04      9.32 o
 -11   1   7      194.64      190.67     13.48 o
 -10   1   7       18.28       18.02      6.24 o
  -9   1   7      147.62      129.50      7.11 o
  -8   1   7      154.15      158.61     10.45 o
  -7   1   7      400.45      456.43     21.93 o
  -6   1   7      556.01      556.91     14.10 o
  -5   1   7      552.92      575.50     17.43 o
  -4   1   7      640.97      622.98     13.72 o
  -3   1   7     1310.07     1320.29     26.83 o
  -2   1   7     1399.88     1408.47     27.71 o
  -1   1   7     1136.79     1127.56     23.02 o
   0   1   7     1962.51     2040.98     38.14 o
   1   1   7     1437.44     1344.72     23.20 o
   2   1   7     1560.00     1506.96     25.97 o
   3   1   7     2910.68     2854.27     38.21 o
   4   1   7     1806.37     1775.02     24.69 o
   5   1   7     1008.35     1014.74     16.61 o
   6   1   7      883.35      891.23     15.65 o
   7   1   7      314.57      340.11      9.19 o
   8   1   7      444.60      448.07     16.86 o
   9   1   7      273.94      270.32      9.80 o
  10   1   7      109.38      114.04      5.44 o
  11   1   7      180.95      192.37     10.73 o
  12   1   7      298.31      318.36     12.75 o
 -10   2   7        8.33       13.08      8.07 o
  -9   2   7       31.57       30.42     13.39 o
  -8   2   7       18.68        9.29      6.33 o
  -7   2   7        0.96       -0.82      4.18 o
  -6   2   7       62.33       65.20      5.47 o
  -5   2   7      283.60      291.15      8.76 o
  -4   2   7       69.13       75.26      6.99 o
  -3   2   7       54.71       82.85      5.75 o
  -2   2   7      166.96      183.75      8.34 o
  -1   2   7      395.90      408.15     23.66 o
   0   2   7      757.59      730.19     15.20 o
   1   2   7        0.05       -2.82      3.71 o
   2   2   7       58.16       48.83      3.40 o
   3   2   7      435.88      419.60      7.10 o
   4   2   7      156.23      155.55      5.26 o
   5   2   7       63.39       59.49      2.95 o
   6   2   7        1.04        3.06      1.75 o
   7   2   7       21.31       17.00      2.80 o
   8   2   7      114.22      112.77      7.11 o
   9   2   7       38.08       42.07      4.36 o
  10   2   7       27.81       42.57      3.98 o
  11   2   7        8.56       10.45      3.28 o
  12   2   7        4.52       13.04      4.98 o
 -10   3   7       47.32       38.35      7.84 o
  -9   3   7      312.68      327.57     20.57 o
  -8   3   7      171.00      166.88     21.43 o
  -7   3   7      353.97      371.32     10.77 o
  -6   3   7      531.90      541.95     13.10 o
  -5   3   7     1100.86     1203.69     24.04 o
  -4   3   7      599.75      588.53     13.05 o
  -3   3   7      268.54      258.84      8.04 o
  -2   3   7      609.22      601.81     11.25 o
  -1   3   7      548.91      532.29     11.54 o
   0   3   7     1185.92     1191.76     23.26 o
   1   3   7     2004.63     1911.19     28.36 o
   2   3   7     2049.68     2051.06     28.29 o
   3   3   7     1754.01     1721.06     46.58 o
   4   3   7     1107.47     1072.85     34.92 o
   5   3   7      952.39      918.69     12.24 o
   6   3   7      692.21      672.92     10.96 o
   7   3   7       79.57       62.71      2.99 o
   8   3   7       13.09       10.83      1.86 o
   9   3   7      185.76      178.67      4.70 o
  10   3   7      342.91      343.01      9.68 o
  11   3   7      117.33      117.06      4.94 o
  12   3   7      117.06      113.40      5.47 o
  13   3   7       42.52       39.45      6.69 o
 -10   4   7       69.04       52.71      8.38 o
  -9   4   7        0.01        1.92      9.59 o
  -8   4   7      382.22      376.10     13.19 o
  -7   4   7       95.40      101.23      7.08 o
  -6   4   7       78.52       80.78      5.66 o
  -5   4   7       45.57       45.00      4.44 o
  -4   4   7       70.01       74.29      5.61 o
  -3   4   7      550.44      599.75     20.01 o
  -2   4   7      331.27      355.58      8.50 o
  -1   4   7       11.53        7.44      8.32 o
   0   4   7      496.99      471.51     10.11 o
   1   4   7      192.10      161.35      5.47 o
   2   4   7        7.87        1.55      1.59 o
   3   4   7       27.87       11.90      1.92 o
   4   4   7        8.77        3.98      2.47 o
   5   4   7       95.62       94.87      3.03 o
   6   4   7      149.98      149.87      3.20 o
   7   4   7        7.94        7.05      1.45 o
   8   4   7        1.99       -1.24      1.86 o
   9   4   7       91.17       94.38      8.19 o
  10   4   7        2.38       -0.84      7.05 o
  11   4   7       10.60       19.17      9.77 o
  12   4   7        1.48       15.46     12.31 o
  13   4   7        0.37       -3.65     12.93 o
  -9   5   7       16.86       31.73      7.86 o
  -8   5   7      313.72      337.20     12.94 o
  -7   5   7      265.70      262.45     10.63 o
  -6   5   7      271.49      243.06      9.28 o
  -5   5   7      298.06      282.71      8.88 o
  -4   5   7      156.24      147.06      6.93 o
  -3   5   7      148.11      111.06      5.71 o
  -2   5   7      748.80      738.41     14.93 o
  -1   5   7      802.21      833.76     19.31 o
   0   5   7      739.03      752.24     14.36 o
   1   5   7      646.79      641.89     13.24 o
   2   5   7      533.16      558.79      8.70 o
   3   5   7      497.02      516.21     16.92 o
   4   5   7      429.71      425.06      6.86 o
   5   5   7       17.73       13.46      1.98 o
   6   5   7       22.81       20.47      1.45 o
   7   5   7      334.68      326.00     14.44 o
   8   5   7      170.02      166.70      8.54 o
   9   5   7      185.32      198.86     10.52 o
  10   5   7      170.08      158.35     11.26 o
  11   5   7       37.90       19.79      7.98 o
  12   5   7       24.91        9.22     11.75 o
  13   5   7        0.08       -8.60     15.46 o
  -9   6   7      123.72      124.15      9.71 o
  -8   6   7      151.95      163.43     10.33 o
  -7   6   7      224.23      234.94     35.66 o
  -6   6   7      571.79      565.49     20.10 o
  -5   6   7      555.10      571.95     13.02 o
  -4   6   7      454.49      454.58     10.44 o
  -3   6   7      760.73      781.97     17.69 o
  -2   6   7     1479.77     1618.79     33.25 o
  -1   6   7      925.90      944.93     15.41 o
   0   6   7      173.76      177.78      6.59 o
   1   6   7      342.25      330.97      6.51 o
   2   6   7      267.07      272.12      6.65 o
   3   6   7     1012.14      968.48     19.39 o
   4   6   7      789.54      768.14     11.89 o
   5   6   7      274.28      249.08      5.33 o
   6   6   7      812.38      819.81     17.04 o
   7   6   7     1073.02     1078.85     33.96 o
   8   6   7      410.40      407.80     14.04 o
   9   6   7      311.37      251.00     11.81 o
  10   6   7       69.91       64.14      8.78 o
  11   6   7       23.70       24.74      9.90 o
  12   6   7        7.73        8.60     11.07 o
  13   6   7       83.58       81.52     16.64 o
  -8   7   7       44.29       41.30      6.74 o
  -7   7   7       17.89       26.75     12.65 o
  -6   7   7      154.40      151.87     12.87 o
  -5   7   7      116.93      110.87      4.53 o
  -4   7   7      258.04      207.61     10.73 o
  -3   7   7       70.18       54.37      2.60 o
  -2   7   7       58.72       60.22      4.67 o
  -1   7   7      417.09      439.42      8.27 o
   0   7   7      144.39      174.31      7.48 o
   1   7   7      236.87      276.15      8.63 o
   2   7   7      321.63      355.41      7.79 o
   3   7   7       93.17      114.70     11.72 o
   4   7   7      361.10      416.76     11.75 o
   5   7   7      275.56      322.67      7.21 o
   6   7   7       87.30       79.14      2.32 o
   7   7   7      118.15       94.44      9.77 o
   8   7   7       23.88       16.64      6.68 o
   9   7   7       93.84       88.39      7.98 o
  10   7   7      250.22      246.30     12.49 o
  11   7   7       48.00       31.05     12.49 o
  12   7   7       65.21       96.99     15.65 o
  13   7   7       29.19       20.97     16.64 o
  -7   8   7      529.89      516.68     23.40 o
  -6   8   7      228.59      213.33     13.62 o
  -5   8   7      674.07      639.17     22.64 o
  -4   8   7      693.18      778.64     50.84 o
  -3   8   7      235.94      254.22     10.10 o
  -2   8   7      273.91      277.84      9.83 o
  -1   8   7      230.50      229.37     13.45 o
   0   8   7      337.94      342.17     21.22 o
   1   8   7     1178.92     1172.01     20.54 o
   2   8   7     1007.95     1074.48     19.32 o
   3   8   7      744.77      815.90     18.34 o
   4   8   7      513.30      518.07     13.08 o
   5   8   7       25.92       22.61      2.83 o
   6   8   7        0.46        4.74      5.54 o
   7   8   7      287.61      260.53     12.87 o
   8   8   7      217.13      227.87     10.52 o
   9   8   7      108.07      106.51      8.72 o
  10   8   7      215.25      229.42     12.80 o
  11   8   7       14.68       13.55     10.45 o
  12   8   7        2.09       -3.09     11.13 o
  13   8   7        4.22      -24.12     16.08 o
  -7   9   7        4.69      -18.29     31.55 o
  -6   9   7       10.85      -18.21     16.84 o
  -5   9   7        7.22        4.84      8.57 o
  -4   9   7      152.30      141.48      9.65 o
  -3   9   7      116.65      120.44     10.30 o
  -2   9   7        2.78        2.09      4.39 o
  -1   9   7        1.55        2.09      3.33 o
   0   9   7      150.63      154.55     10.30 o
   1   9   7      235.38      233.07      6.04 o
   2   9   7        9.45       12.09      3.65 o
   3   9   7      405.67      413.57      8.72 o
   4   9   7      350.39      354.56     12.68 o
   5   9   7      264.09      284.81      9.68 o
   6   9   7       64.01       65.92      4.95 o
   7   9   7      277.63      293.40      7.24 o
   8   9   7       67.04       79.73      9.77 o
   9   9   7      160.32      175.73     10.58 o
  10   9   7       15.19       20.47      8.78 o
  11   9   7        0.18      -14.29      9.96 o
  12   9   7        1.23       17.26     15.46 o
  -6  10   7      140.88      168.24     19.09 o
  -5  10   7      178.07      154.45     13.53 o
  -4  10   7      174.86      160.04     12.52 o
  -3  10   7       73.26       65.81     11.13 o
  -2  10   7        8.47        3.48      4.18 o
  -1  10   7       34.11       38.81      4.40 o
   0  10   7        1.98       -1.60      3.96 o
   1  10   7       21.28       25.04      7.14 o
   2  10   7      469.17      491.78     13.17 o
   3  10   7      369.56      392.46     16.17 o
   4  10   7      122.25      140.00      5.60 o
   5  10   7       57.07       48.97      4.24 o
   6  10   7      745.34      734.91     29.78 o
   7  10   7      144.71      148.49      7.30 o
   8  10   7        1.39        1.86      8.72 o
   9  10   7       22.55       22.33      9.90 o
  10  10   7       40.01       40.20     16.08 o
  11  10   7       19.82       19.79     13.05 o
  12  10   7        0.00       17.88     13.05 o
  -5  11   7        0.02       -5.09     19.11 o
  -4  11   7        0.44       -7.05     10.96 o
  -3  11   7      138.42      138.27      8.85 o
  -2  11   7       55.37       50.29      5.50 o
  -1  11   7        5.32        3.18      5.15 o
   0  11   7       16.57        8.17      6.19 o
   1  11   7       61.70       62.13      5.99 o
   2  11   7        0.01        3.37      4.81 o
   3  11   7       16.45       17.59      8.01 o
   4  11   7       10.11        5.20      3.40 o
   5  11   7      265.15      258.28      7.28 o
   6  11   7       11.80       10.74      4.33 o
   7  11   7      233.05      251.17     27.12 o
   8  11   7       10.00       15.53      2.75 o
   9  11   7       29.38       23.50     12.31 o
  10  11   7        0.92       -4.39     14.84 o
  11  11   7       23.95       32.16     12.43 o
  12  11   7      164.31      206.65     25.05 o
  -3  12   7      109.37      124.20     35.13 o
  -2  12   7       14.29       11.87      6.86 o
  -1  12   7       22.17       11.09      4.98 o
   0  12   7        7.94        5.29      6.49 o
   1  12   7        4.20        4.23      5.92 o
   2  12   7        3.56       -4.91      5.85 o
   3  12   7       69.58       54.26      5.09 o
   4  12   7       56.05       49.61      4.69 o
   5  12   7        1.20        0.60      4.92 o
   6  12   7       12.39        1.46      4.13 o
   7  12   7       48.22       35.96      4.19 o
   8  12   7        0.01        1.24      3.56 o
   9  12   7       43.85       33.64      7.18 o
  10  12   7       97.32       70.64     18.37 o
  11  12   7       97.65       71.94     22.33 o
  -2  13   7       57.28       65.58     14.29 o
  -1  13   7       70.83       48.37      6.71 o
   0  13   7       34.40       24.74      6.95 o
   1  13   7       13.84        7.15      5.23 o
   2  13   7      237.72      211.00     27.22 o
   3  13   7      299.12      258.39     11.09 o
   4  13   7        2.53       -4.60      6.83 o
   5  13   7      188.89      182.04      8.78 o
   6  13   7        5.99        6.63      4.58 o
   7  13   7       24.80       18.01     10.45 o
   8  13   7       38.93       35.25      7.42 o
   9  13   7      111.11       92.49      8.47 o
  10  13   7      100.91      102.43     23.69 o
   0  14   7        0.79        8.32     12.68 o
   1  14   7        8.05       -3.41     12.37 o
   2  14   7       26.22        9.92      8.39 o
   3  14   7        6.81       -0.31      9.22 o
   4  14   7      373.67      336.39     31.73 o
   5  14   7      129.01      111.54      9.77 o
   6  14   7        0.86        5.11      5.88 o
   7  14   7       30.28       36.63      7.73 o
   8  14   7       80.46       60.25      7.64 o
   9  14   7        1.13      -10.12     21.00 o
   3  15   7      235.96      194.54     19.07 o
   4  15   7      330.63      239.07     20.60 o
   5  15   7        0.03        4.89      9.28 o
   6  15   7       57.79       36.40     14.38 o
  -6 -10   8      648.46      625.50     75.62 o
  -5 -10   8       52.88       12.45     19.79 o
  -4 -10   8     1060.46     1147.44     59.38 o
  -3 -10   8       86.01       72.11     14.56 o
  -2 -10   8      380.11      374.03     42.12 o
  -1 -10   8        0.33       -4.98     12.29 o
   0 -10   8       32.61        9.59     13.09 o
   1 -10   8      219.45      174.08     19.72 o
  -7  -9   8       91.53       84.73     29.01 o
  -6  -9   8       84.09       96.73     17.75 o
  -5  -9   8        4.95        7.95      9.04 o
  -4  -9   8       45.54       74.69     16.92 o
  -3  -9   8      124.54       95.01     11.55 o
  -2  -9   8       20.74       21.83      9.63 o
  -1  -9   8     1153.88     1253.80     46.59 o
   0  -9   8     1809.43     2216.98     68.71 o
   1  -9   8       51.71       43.74     19.08 o
   2  -9   8      776.74      815.27     37.15 o
   3  -9   8      235.24      231.24     21.56 o
   4  -9   8       53.37       40.74     18.56 o
  -8  -8   8      574.43      616.48     22.71 o
  -7  -8   8       65.06       57.05     10.53 o
  -6  -8   8      474.00      457.17     20.17 o
  -5  -8   8      167.00      173.16     15.25 o
  -4  -8   8       52.19       63.75     10.65 o
  -3  -8   8     1681.15     1619.47     46.14 o
  -2  -8   8       31.08       28.49     14.26 o
  -1  -8   8      214.90      197.88     31.30 o
   0  -8   8     1044.51     1202.95     37.63 o
   1  -8   8      270.08      375.66     23.15 o
   2  -8   8      133.31      150.00     18.76 o
   3  -8   8        9.15        8.94     16.12 o
   4  -8   8       28.93        3.70      5.57 o
   5  -8   8      105.79      132.55     21.00 o
  -9  -7   8      219.57      220.85     13.97 o
  -8  -7   8      125.22      114.48     13.14 o
  -7  -7   8      623.69      674.36     37.24 o
  -6  -7   8      895.09     1024.00     81.89 o
  -5  -7   8       35.16       29.13      8.38 o
  -4  -7   8      902.89      901.94     26.39 o
  -3  -7   8     2672.23     2777.36     60.22 o
  -2  -7   8       36.80       31.01      9.87 o
  -1  -7   8      103.43      112.22     11.35 o
   0  -7   8      160.77      197.21     14.97 o
   1  -7   8     1814.33     2057.41     42.80 o
   2  -7   8     1800.50     1785.41     38.85 o
   3  -7   8       22.44       25.81      9.23 o
   4  -7   8      165.69      154.77     11.31 o
   5  -7   8       93.73       71.98     10.66 o
   6  -7   8       68.48       62.54     11.99 o
 -10  -6   8       23.68       10.78     11.43 o
  -9  -6   8      125.89      168.98     28.79 o
  -8  -6   8        9.91       -5.84      8.94 o
  -7  -6   8      342.41      352.79     17.44 o
  -6  -6   8       11.94        4.54     11.72 o
  -5  -6   8       57.72       52.58      7.65 o
  -4  -6   8     1814.52     1793.56     49.01 o
  -3  -6   8       27.67       26.01      9.06 o
  -2  -6   8      405.70      428.68     14.56 o
  -1  -6   8     1106.98     1157.82     28.11 o
   0  -6   8      718.74      746.44     22.08 o
   1  -6   8      614.28      715.20     18.53 o
   2  -6   8      202.51      201.44     15.93 o
   3  -6   8        0.41       16.25      6.49 o
   4  -6   8       98.59      120.46     11.75 o
   5  -6   8       63.24       68.25      8.67 o
   6  -6   8      212.55      164.35     25.73 o
   7  -6   8       31.47       30.98      9.18 o
 -10  -5   8        0.01        0.06      9.74 o
  -9  -5   8      451.49      487.02     18.79 o
  -8  -5   8      218.40      196.40     12.10 o
  -7  -5   8      677.87      647.64     55.85 o
  -6  -5   8     1247.28     1334.45     37.27 o
  -5  -5   8     3356.42     3248.93     65.14 o
  -4  -5   8        9.86        1.30      5.62 o
  -3  -5   8        1.27       -7.94      5.29 o
  -2  -5   8     1510.29     1626.54     55.20 o
  -1  -5   8      647.85      672.38     18.68 o
   0  -5   8       31.31       19.56      8.32 o
   1  -5   8        3.43       -7.44      5.45 o
   2  -5   8      244.18      253.97     10.48 o
   3  -5   8     4790.47     4822.25     83.82 o
   4  -5   8      578.56      583.63     24.15 o
   5  -5   8      479.07      481.13     14.35 o
   6  -5   8       97.30      103.93     10.42 o
   7  -5   8        7.35        5.11      9.90 o
   8  -5   8       26.77       10.72      8.91 o
 -10  -4   8      411.18      326.23     37.61 o
  -9  -4   8       33.64       41.95      8.32 o
  -8  -4   8      146.61      103.76     18.12 o
  -7  -4   8     4642.78     4552.47     88.96 o
  -6  -4   8     7462.70     7473.88    139.86 o
  -5  -4   8       20.61       10.78      5.81 o
  -4  -4   8       18.70       12.64     11.07 o
  -3  -4   8     2534.33     2486.55     49.09 o
  -2  -4   8      432.28      394.92     12.89 o
  -1  -4   8      394.89      405.30     13.47 o
   0  -4   8     5004.89     5229.41     95.37 o
   1  -4   8       26.23       12.15      7.79 o
   2  -4   8     6573.29     7493.91    115.78 o
   3  -4   8     3382.22     3625.42     61.80 o
   4  -4   8      839.37      800.75     27.52 o
   5  -4   8       86.12       85.77      4.94 o
   6  -4   8     1906.86     1979.68     39.26 o
   7  -4   8        0.14       -8.94      5.96 o
   8  -4   8       86.81       75.17      8.07 o
   9  -4   8       29.70       25.04      7.43 o
 -10  -3   8      250.53      248.00     13.55 o
  -9  -3   8     1120.15     1099.94     47.60 o
  -8  -3   8      711.56      621.27     36.65 o
  -7  -3   8       25.27       51.20      7.92 o
  -6  -3   8     1444.96     1561.68     34.03 o
  -5  -3   8      257.55      226.00     10.31 o
  -4  -3   8       42.52       40.88      6.68 o
  -3  -3   8       48.15       62.51     20.20 o
  -2  -3   8      109.52      115.88     18.96 o
  -1  -3   8     2751.86     2628.73     48.70 o
   0  -3   8       41.45       39.74      5.41 o
   1  -3   8      580.25      545.63     17.44 o
   2  -3   8      603.12      628.13     14.36 o
   3  -3   8      371.01      376.43     17.94 o
   4  -3   8        6.32       13.07     13.55 o
   5  -3   8        4.49        2.16      6.19 o
   6  -3   8      137.40      152.30      8.07 o
   7  -3   8        4.36        6.49      9.87 o
   8  -3   8      162.07      195.90     13.27 o
   9  -3   8      753.87      710.10     46.89 o
  10  -3   8     1602.51     1587.85    102.86 o
 -10  -2   8      189.01      206.72      9.61 o
  -9  -2   8     1259.44     1304.09     79.36 o
  -8  -2   8       53.89       31.78      6.32 o
  -7  -2   8        7.90        5.65      5.65 o
  -6  -2   8     1882.08     1937.57     41.00 o
  -5  -2   8     8041.86     8281.57    142.39 o
  -4  -2   8     3305.07     3277.37     60.30 o
  -3  -2   8       89.85       66.19      5.98 o
  -2  -2   8      133.01      153.23      8.91 o
  -1  -2   8     2888.35     2707.14     50.30 o
   0  -2   8     2930.39     3292.71     57.50 o
   1  -2   8      356.18      401.49     16.45 o
   2  -2   8       14.21       11.75      3.85 o
   3  -2   8     4513.75     4772.34    117.09 o
   4  -2   8     3966.26     4220.11     66.40 o
   5  -2   8       79.89      103.73     10.27 o
   6  -2   8        6.20        2.05      7.39 o
   7  -2   8     2036.60     2088.96     32.22 o
   8  -2   8       53.90       60.29      5.81 o
   9  -2   8        4.24        5.02      9.28 o
  10  -2   8       62.36       43.62      9.37 o
  11  -2   8      797.49      806.01     34.62 o
 -10  -1   8       93.75       84.85      8.50 o
  -9  -1   8      728.44      732.23     18.08 o
  -8  -1   8      199.22      206.64     10.12 o
  -7  -1   8      461.01      510.60     16.68 o
  -6  -1   8      307.48      338.54     12.61 o
  -5  -1   8       61.95       66.78      6.31 o
  -4  -1   8      580.60      561.78     15.00 o
  -3  -1   8      609.79      584.47     15.31 o
  -2  -1   8      806.80      843.95     19.91 o
  -1  -1   8      941.04      922.49     24.18 o
   0  -1   8     1755.25     1972.22     36.68 o
   1  -1   8     1411.31     1346.34     28.27 o
   2  -1   8      234.80      237.49      7.74 o
   3  -1   8      420.85      487.57     11.55 o
   4  -1   8       49.70       40.81      4.50 o
   5  -1   8     1307.92     1272.88     40.58 o
   6  -1   8     2200.96     2329.44     32.30 o
   7  -1   8     1184.60     1155.59     33.09 o
   8  -1   8      216.12      192.11     10.39 o
   9  -1   8      533.62      591.64     13.69 o
  10  -1   8       15.19        0.96      7.39 o
  11  -1   8        3.24        5.30      8.40 o
 -10   0   8        1.24        1.82      5.32 o
  -9   0   8        0.16        0.80      4.90 o
  -8   0   8      287.33      259.38     17.50 o
  -7   0   8     1651.47     1781.49     34.30 o
  -6   0   8      715.92      719.87     19.33 o
  -5   0   8       23.39       43.25      7.09 o
  -4   0   8     1936.21     1906.20     38.40 o
  -3   0   8     1811.55     1691.07     32.52 o
  -2   0   8       57.55       99.63      6.12 o
  -1   0   8      157.43      232.57      7.67 o
   0   0   8      510.46      579.19     22.14 o
   1   0   8     1788.79     1618.08     27.86 o
   2   0   8        1.57       -1.36      6.74 o
   3   0   8      179.15      203.02      6.46 o
   4   0   8      805.89      907.75     17.19 o
   5   0   8      302.29      269.58      6.85 o
   6   0   8      380.12      344.93     25.61 o
   7   0   8       12.99        7.68      3.03 o
   8   0   8      201.07      254.16      7.42 o
   9   0   8      292.35      314.47      9.36 o
  10   0   8       92.95       46.33      6.31 o
  11   0   8       36.29       32.41      5.90 o
 -10   1   8      468.75      413.56     15.69 o
  -9   1   8       27.70       19.48      5.63 o
  -8   1   8      557.17      612.08     30.90 o
  -7   1   8       24.83       22.73      4.20 o
  -6   1   8        1.83        7.44      5.71 o
  -5   1   8      898.51      854.06     21.04 o
  -4   1   8      633.79      589.28     15.35 o
  -3   1   8      886.92      964.52     21.29 o
  -2   1   8      185.75      174.66      8.54 o
  -1   1   8     2928.13     2896.34     52.01 o
   0   1   8       34.74       30.52      7.18 o
   1   1   8     7075.82     7397.42    108.91 o
   2   1   8      425.12      516.13     11.41 o
   3   1   8     5678.68     5597.96     86.74 o
   4   1   8       41.64       28.98      6.22 o
   5   1   8      452.40      476.49      8.60 o
   6   1   8       24.89       26.91      3.68 o
   7   1   8       86.44       88.39      3.92 o
   8   1   8      520.69      520.06     10.64 o
   9   1   8      354.80      315.76     10.14 o
  10   1   8       22.57       14.33      4.54 o
  11   1   8        0.20        7.84      4.45 o
  12   1   8      532.79      544.46     49.95 o
 -10   2   8      116.22      136.86     10.34 o
  -9   2   8        0.52      -10.42      6.95 o
  -8   2   8     3597.97     3473.84     65.47 o
  -7   2   8      154.08      183.26     10.76 o
  -6   2   8     2887.02     2899.60     45.00 o
  -5   2   8     4892.61     4683.97     76.86 o
  -4   2   8        4.42        0.00      8.04 o
  -3   2   8     1441.23     1465.99     29.63 o
  -2   2   8        0.40        4.33      6.15 o
  -1   2   8     1538.44     1386.14     27.51 o
   0   2   8     6253.21     6433.43    108.56 o
   1   2   8        1.74       12.62      3.71 o
   2   2   8      521.43      452.91     13.27 o
   3   2   8     5140.45     4990.31     67.52 o
   4   2   8     1298.52     1344.55     19.69 o
   5   2   8     1079.84     1052.79     15.48 o
   6   2   8      572.12      604.18     20.84 o
   7   2   8      151.83      148.75      4.23 o
   8   2   8       51.42       50.81      3.52 o
   9   2   8       67.19       82.21      8.23 o
  10   2   8      238.58      234.42      7.25 o
  11   2   8      167.07      147.07     12.80 o
  12   2   8       52.67       56.51      6.73 o
 -10   3   8       42.88       20.23      8.08 o
  -9   3   8      104.56      112.74     10.50 o
  -8   3   8      918.84      902.71     22.26 o
  -7   3   8     3649.95     3866.32     69.52 o
  -6   3   8     2986.23     2992.53     48.09 o
  -5   3   8      107.84      107.66      7.18 o
  -4   3   8     2567.47     2425.14     36.68 o
  -3   3   8        0.98        6.43      5.60 o
  -2   3   8        4.22        7.06      4.61 o
  -1   3   8      125.53      109.85      5.09 o
   0   3   8       19.99       39.62      3.71 o
   1   3   8     8613.66     9024.00    177.83 o
   2   3   8     7487.78     8104.22    111.00 o
   3   3   8       28.89       25.28      2.81 o
   4   3   8      816.15      785.53     11.70 o
   5   3   8      108.44      100.28      3.34 o
   6   3   8      161.85      159.37      4.20 o
   7   3   8      282.91      299.75      6.62 o
   8   3   8       15.55        4.72      2.81 o
   9   3   8      431.66      422.87      8.68 o
  10   3   8      106.54      122.08      8.26 o
  11   3   8      512.73      530.90     12.90 o
  12   3   8       55.32       54.73      4.41 o
  -9   4   8      133.14      120.65     10.33 o
  -8   4   8     1541.70     1587.94     34.74 o
  -7   4   8      717.59      618.04     17.23 o
  -6   4   8      305.61      298.35      9.71 o
  -5   4   8      319.06      325.37     10.77 o
  -4   4   8      486.90      513.63     13.52 o
  -3   4   8      307.49      315.75      9.13 o
  -2   4   8     2520.56     2575.29     37.80 o
  -1   4   8       18.92       16.67      3.06 o
   0   4   8      741.53      726.58     19.48 o
   1   4   8     2084.41     2093.94     34.98 o
   2   4   8        3.68       12.91      2.98 o
   3   4   8        6.47       20.73      2.35 o
   4   4   8      217.59      227.54      5.29 o
   5   4   8        6.84       18.31      3.06 o
   6   4   8      446.07      447.49      9.99 o
   7   4   8      457.14      421.56      7.22 o
   8   4   8      786.15      825.03     12.67 o
   9   4   8      461.50      467.59      7.97 o
  10   4   8      837.26      843.56     13.14 o
  11   4   8     1254.45     1254.72     39.78 o
  12   4   8       47.38       66.12     14.16 o
  13   4   8        0.20        6.19     19.79 o
  -9   5   8       14.88       14.84      7.84 o
  -8   5   8      538.35      646.12     34.67 o
  -7   5   8     2085.97     2168.56     58.95 o
  -6   5   8      651.58      663.33     15.85 o
  -5   5   8      300.27      299.37     15.06 o
  -4   5   8        7.55       18.09      4.26 o
  -3   5   8      663.12      670.61     15.17 o
  -2   5   8      367.18      370.13     16.61 o
  -1   5   8        0.28       -0.88      4.58 o
   0   5   8     2129.71     2182.38     36.29 o
   1   5   8      145.56       96.56      4.46 o
   2   5   8      216.21      246.73      8.20 o
   3   5   8     1046.10     1033.87     15.25 o
   4   5   8       74.89       78.03      2.75 o
   5   5   8     3259.97     3283.14     41.06 o
   6   5   8      285.54      300.92      5.49 o
   7   5   8      428.28      468.70      7.63 o
   8   5   8      133.76      140.60     11.04 o
   9   5   8      969.85      988.78     44.75 o
  10   5   8      233.15      244.11     12.69 o
  11   5   8       15.88       -8.04      9.90 o
  12   5   8      164.86      156.49     16.82 o
  13   5   8       11.45       20.97     16.64 o
  -8   6   8      676.26      729.37     31.58 o
  -7   6   8      117.51      120.58      7.75 o
  -6   6   8       52.99       54.48      5.65 o
  -5   6   8        0.22       -1.41      3.71 o
  -4   6   8      669.43      642.49     23.94 o
  -3   6   8      387.72      422.82     28.95 o
  -2   6   8      589.91      726.95     18.47 o
  -1   6   8      455.82      503.94     13.79 o
   0   6   8      181.74      175.16      9.22 o
   1   6   8      227.92      190.60     18.18 o
   2   6   8      964.27     1114.88     28.14 o
   3   6   8     2039.24     2119.04     73.02 o
   4   6   8      810.79      819.57     22.79 o
   5   6   8     1589.10     1574.87     22.57 o
   6   6   8      624.48      656.40     13.42 o
   7   6   8       28.94       28.11      4.73 o
   8   6   8        4.02        2.47      5.50 o
   9   6   8        4.99       11.13      6.12 o
  10   6   8      115.55      121.91     10.45 o
  11   6   8       94.77       84.24     14.16 o
  12   6   8      106.79       66.93     14.23 o
  13   6   8       69.15       29.13     15.59 o
  -8   7   8       34.14       28.67     11.24 o
  -7   7   8        7.39        4.07      7.70 o
  -6   7   8      109.67      125.29      7.51 o
  -5   7   8      227.69      241.46      8.53 o
  -4   7   8      160.30      166.29      7.02 o
  -3   7   8        0.12       -0.89      4.33 o
  -2   7   8     2149.35     2426.38     41.16 o
  -1   7   8      639.26      627.92     13.21 o
   0   7   8      394.43      435.07     11.38 o
   1   7   8     1149.42     1273.55     41.87 o
   2   7   8      560.32      552.13     11.13 o
   3   7   8     3554.21     3700.28    108.58 o
   4   7   8       63.25       67.58      3.14 o
   5   7   8        1.80        6.32      6.22 o
   6   7   8      593.86      657.43     10.24 o
   7   7   8     1785.92     1795.61     35.40 o
   8   7   8       15.59       18.49      6.87 o
   9   7   8        4.65       -7.48      6.25 o
  10   7   8      241.18      229.42     13.55 o
  11   7   8      678.95      718.80     33.34 o
  12   7   8      240.43      248.65     20.41 o
  13   7   8      213.12      209.50     21.59 o
  -7   8   8      267.26      243.48     16.19 o
  -6   8   8       16.36       10.91      7.62 o
  -5   8   8      193.75      176.80     19.70 o
  -4   8   8        3.75       -0.65     10.48 o
  -3   8   8     2152.36     2205.31     65.44 o
  -2   8   8      710.59      726.72     24.03 o
  -1   8   8      201.73      233.45      6.74 o
   0   8   8     1595.73     1624.65     56.72 o
   1   8   8     1053.59     1029.66     17.47 o
   2   8   8     1307.48     1289.20     21.82 o
   3   8   8     1108.82     1135.28     19.53 o
   4   8   8     2131.28     2174.70     67.70 o
   5   8   8      799.34      801.24     13.21 o
   6   8   8       34.12       41.35      2.45 o
   7   8   8      110.15      119.54      4.05 o
   8   8   8      236.12      221.93     10.39 o
   9   8   8     2789.26     2853.87     61.11 o
  10   8   8      453.91      480.11     18.56 o
  11   8   8      145.80      129.77     15.28 o
  12   8   8      210.30      194.65     18.06 o
  13   8   8      198.68      220.45     22.14 o
  -6   9   8      451.01      455.22     25.70 o
  -5   9   8      310.20      408.46     26.28 o
  -4   9   8       22.52       46.13     10.48 o
  -3   9   8       88.98       90.41     16.21 o
  -2   9   8       27.38       23.84      3.96 o
  -1   9   8        1.75        0.42      3.99 o
   0   9   8      119.00      112.28      4.31 o
   1   9   8     1088.09     1086.26     33.86 o
   2   9   8     1939.88     1921.04     30.24 o
   3   9   8      575.59      599.58     12.83 o
   4   9   8     2287.63     2341.45     32.80 o
   5   9   8      412.76      417.56      8.05 o
   6   9   8     1588.90     1626.62     25.52 o
   7   9   8       89.33       90.44      3.17 o
   8   9   8      148.35      122.47      9.90 o
   9   9   8       10.46       -1.86      6.80 o
  10   9   8       25.65       -4.89     10.45 o
  11   9   8       87.86      103.48     14.16 o
  12   9   8       16.21        8.04     12.99 o
  -5  10   8        2.17      -12.81     11.81 o
  -4  10   8        1.37        9.14      8.31 o
  -3  10   8      435.49      490.00     14.02 o
  -2  10   8     1678.17     1798.11     39.93 o
  -1  10   8     1865.34     1936.72     36.06 o
   0  10   8      144.28      143.85     10.79 o
   1  10   8      695.45      735.10     14.22 o
   2  10   8     8348.18     8796.88    201.86 o
   3  10   8      283.44      288.07     20.97 o
   4  10   8     2107.59     2275.89     62.69 o
   5  10   8       65.86       71.60      5.29 o
   6  10   8     1275.96     1308.72     20.22 o
   7  10   8     2370.99     2473.40     38.45 o
   8  10   8       35.05       43.79      9.22 o
   9  10   8      291.73      318.86     15.09 o
  10  10   8     1862.68     2017.42     69.28 o
  11  10   8      218.72      239.31     20.78 o
  12  10   8        4.50       12.99     14.91 o
  -4  11   8      166.66      139.83     21.83 o
  -3  11   8       58.17       48.47      5.98 o
  -2  11   8       72.90       74.68      6.47 o
  -1  11   8       10.79       10.43      6.15 o
   0  11   8      239.26      239.91      9.20 o
   1  11   8        6.67        1.03      4.24 o
   2  11   8      108.92      110.66      5.47 o
   3  11   8      970.96      958.66     19.08 o
   4  11   8      964.89     1018.13     17.54 o
   5  11   8     1452.86     1479.76     40.08 o
   6  11   8       32.11       27.96      3.46 o
   7  11   8       41.41       45.09      4.01 o
   8  11   8      212.60      212.81      5.36 o
   9  11   8      124.48      182.34     17.44 o
  10  11   8       19.37        0.62     10.02 o
  11  11   8        8.25        3.09     12.99 o
  -3  12   8       60.60       40.53     14.23 o
  -2  12   8      180.07      170.29     10.49 o
  -1  12   8      189.80      200.15      9.77 o
   0  12   8      368.26      371.37     19.86 o
   1  12   8      469.51      502.13     42.34 o
   2  12   8        2.88       -5.04      4.29 o
   3  12   8      342.99      340.67     16.55 o
   4  12   8      251.55      287.34     26.29 o
   5  12   8      109.32      109.32      5.25 o
   6  12   8       15.23        4.64      3.94 o
   7  12   8      181.01      182.57      6.77 o
   8  12   8      202.60      199.17      7.53 o
   9  12   8      423.07      408.85     25.17 o
  10  12   8        1.33       -7.48     15.53 o
  11  12   8       16.62       22.33     12.43 o
  -2  13   8       48.47       50.68     19.69 o
  -1  13   8        7.28      -10.11      6.74 o
   0  13   8        7.71        0.88      5.08 o
   1  13   8        0.90        7.67      5.69 o
   2  13   8      569.93      562.01     29.01 o
   3  13   8      947.02      913.60     23.37 o
   4  13   8     1018.86      936.11     22.05 o
   5  13   8       12.99        7.98      8.94 o
   6  13   8      531.70      499.77     14.40 o
   7  13   8      126.29      148.33     14.84 o
   8  13   8      513.32      504.55     16.92 o
   9  13   8        3.61        4.55      7.11 o
  10  13   8      222.85      212.41     28.27 o
   0  14   8       25.19       17.66      8.67 o
   1  14   8       93.25       93.00      9.64 o
   2  14   8        1.89       -5.35      7.35 o
   3  14   8      206.73      191.40     24.46 o
   4  14   8        8.36        1.24     15.12 o
   5  14   8        1.85       11.64      7.45 o
   6  14   8        9.01       -7.54      6.51 o
   7  14   8     1305.39     1415.74     97.91 o
   8  14   8      192.80      187.39     11.59 o
   4  15   8     1573.04     1855.00     74.96 o
   5  15   8      530.09      477.72     26.44 o
  -3 -10   9      427.49      432.34     31.07 o
  -2 -10   9      191.13      166.38     40.45 o
  -1 -10   9      102.68      107.16     17.77 o
  -6  -9   9      124.38      118.90     18.19 o
  -5  -9   9      578.17      570.00     46.92 o
  -4  -9   9      474.84      443.90     23.38 o
  -3  -9   9       79.29       84.65     15.00 o
  -2  -9   9       59.32       48.08     13.08 o
  -1  -9   9      281.92      273.03     20.80 o
   0  -9   9      303.98      311.13     25.36 o
   1  -9   9       94.54       99.79     15.70 o
   2  -9   9        1.34       26.05     19.20 o
  -7  -8   9       12.64       20.20      9.60 o
  -6  -8   9       84.28       70.91     12.12 o
  -5  -8   9      281.63      275.88     16.34 o
  -4  -8   9      276.30      294.84     18.17 o
  -3  -8   9       85.71       68.92     11.80 o
  -2  -8   9        1.48       18.74     12.77 o
  -1  -8   9      150.96      134.02     19.73 o
   0  -8   9      231.63      225.19     20.54 o
   1  -8   9        4.87       -1.46     14.84 o
   2  -8   9       17.83       14.00     12.62 o
   3  -8   9       30.42       20.08     18.56 o
   4  -8   9       31.05       40.74     12.23 o
  -8  -7   9      713.00      680.03     27.56 o
  -7  -7   9     1047.76     1313.80     38.70 o
  -6  -7   9      653.45      743.83     53.44 o
  -5  -7   9      241.18      264.59     14.93 o
  -4  -7   9      328.45      345.35     17.08 o
  -3  -7   9      456.83      549.52     23.21 o
  -2  -7   9      177.47      172.58     12.54 o
  -1  -7   9      682.15      682.24     21.56 o
   0  -7   9      840.84      866.51     68.16 o
   1  -7   9      552.44      580.20     21.03 o
   2  -7   9      215.81      190.06     14.56 o
   3  -7   9       55.52       42.12     10.55 o
   4  -7   9       41.49       41.62      9.69 o
   5  -7   9      198.11      193.67     49.27 o
   6  -7   9       92.99       78.48     12.50 o
  -9  -6   9       80.63       90.03     12.43 o
  -8  -6   9        7.14        2.89      8.41 o
  -7  -6   9       75.83       67.10     10.09 o
  -6  -6   9      152.98      176.13     13.60 o
  -5  -6   9       19.76       10.79      8.19 o
  -4  -6   9       19.54       42.27      7.66 o
  -3  -6   9       72.78       56.36      9.96 o
  -2  -6   9       85.99       86.69      8.66 o
  -1  -6   9      218.63      218.71     20.84 o
   0  -6   9       15.33        1.54      6.95 o
   1  -6   9       90.30       78.62     18.53 o
   2  -6   9        0.90        2.02     12.71 o
   3  -6   9       15.44       21.02      8.66 o
   4  -6   9        6.24        0.83      8.02 o
   5  -6   9       17.25       17.29      7.99 o
   6  -6   9       26.55       40.06     10.72 o
   7  -6   9        2.51       -0.95      9.60 o
  -9  -5   9      274.00      309.09     17.09 o
  -8  -5   9      459.04      459.01     20.30 o
  -7  -5   9      153.28      133.11     11.98 o
  -6  -5   9       86.34       68.00      9.61 o
  -5  -5   9      163.49      179.13     11.04 o
  -4  -5   9        2.36       -1.84      6.98 o
  -3  -5   9      105.94       86.84      8.57 o
  -2  -5   9        2.53        4.16     12.06 o
  -1  -5   9      361.38      373.03     47.94 o
   0  -5   9      107.77       99.71      8.42 o
   1  -5   9        6.80       -4.17      5.96 o
   2  -5   9       15.08       14.85      6.42 o
   3  -5   9      132.05      112.74      8.47 o
   4  -5   9       30.83       30.39      7.30 o
   5  -5   9       28.43       29.43      4.72 o
   6  -5   9        8.02       14.57      7.39 o
   7  -5   9        3.08       -2.42      7.05 o
   8  -5   9       23.68       27.21     13.91 o
 -10  -4   9        2.99       -0.54     21.31 o
  -9  -4   9        2.62       -2.19     11.44 o
  -8  -4   9       99.41      105.96     15.31 o
  -7  -4   9      223.97      211.14     12.65 o
  -6  -4   9       38.57       25.37      7.21 o
  -5  -4   9       55.56       49.54     10.58 o
  -4  -4   9       39.11       40.20      8.20 o
  -3  -4   9       86.19       85.15      7.45 o
  -2  -4   9      167.04      173.38     14.38 o
  -1  -4   9        8.45        9.32      5.66 o
   0  -4   9       31.56       19.02      6.74 o
   1  -4   9        0.07       -0.60      6.10 o
   2  -4   9       14.84       10.00      5.95 o
   3  -4   9       16.43       12.71      5.98 o
   4  -4   9       51.76       52.29      6.57 o
   5  -4   9       11.72        5.18      5.14 o
   6  -4   9        3.07        2.45      6.08 o
   7  -4   9        4.83        1.44      6.92 o
   8  -4   9        7.28       -2.50      6.92 o
   9  -4   9        0.01        3.48     10.47 o
 -10  -3   9       27.46       15.42      8.35 o
  -9  -3   9      112.83      102.89     10.50 o
  -8  -3   9        1.84        5.58      7.01 o
  -7  -3   9       17.01       11.68     13.30 o
  -6  -3   9      221.28      220.50     11.48 o
  -5  -3   9      449.02      450.08     14.93 o
  -4  -3   9       83.47       78.49      9.49 o
  -3  -3   9       52.10       43.21      6.33 o
  -2  -3   9      139.87      135.32      8.79 o
  -1  -3   9       36.37       32.90      6.80 o
   0  -3   9      142.32      144.62      8.66 o
   1  -3   9      263.26      272.39     10.71 o
   2  -3   9      133.52      125.94      6.83 o
   3  -3   9     1064.54     1082.27     29.54 o
   4  -3   9      644.01      686.79     42.06 o
   5  -3   9        0.08        4.92     12.03 o
   6  -3   9        0.08        6.93      4.95 o
   7  -3   9       68.73       54.98     12.96 o
   8  -3   9       23.00       26.90      7.03 o
   9  -3   9       11.29       16.11      7.32 o
 -10  -2   9       20.69       14.36     15.09 o
  -9  -2   9       31.79       29.93      9.93 o
  -8  -2   9       21.11       19.08      8.60 o
  -7  -2   9        2.26      -12.11      8.07 o
  -6  -2   9        6.51        8.07     13.86 o
  -5  -2   9       18.98       15.82      8.54 o
  -4  -2   9        0.01        4.64      5.73 o
  -3  -2   9       99.45      105.75     10.30 o
  -2  -2   9        0.00       -1.92      8.32 o
  -1  -2   9       60.94       50.94      6.01 o
   0  -2   9       94.50      100.28      7.21 o
   1  -2   9      199.63      186.29     11.20 o
   2  -2   9        2.33        2.59      4.50 o
   3  -2   9      116.45       96.23      6.21 o
   4  -2   9      160.75      161.18     11.29 o
   5  -2   9        0.27       -0.22      4.02 o
   6  -2   9       69.93       65.38      4.67 o
   7  -2   9       59.78       46.43      5.45 o
   8  -2   9        0.21       -3.45      4.61 o
   9  -2   9      120.22      139.42     15.37 o
  10  -2   9       24.42       18.21      8.03 o
 -10  -1   9        0.08       -2.09      9.03 o
  -9  -1   9        8.32       -0.82     18.87 o
  -8  -1   9      118.88      123.07     11.77 o
  -7  -1   9        0.15        1.46      6.33 o
  -6  -1   9       37.83       38.68      7.94 o
  -5  -1   9        7.92       11.27      5.85 o
  -4  -1   9       64.20       53.88      9.00 o
  -3  -1   9        2.75       -4.39      4.61 o
  -2  -1   9      103.44       96.14     13.30 o
  -1  -1   9      194.74      206.31      8.31 o
   0  -1   9       69.36       65.65      7.05 o
   1  -1   9        0.08       -6.85     11.13 o
   2  -1   9      126.57      124.89      7.70 o
   3  -1   9      214.64      212.76      7.32 o
   4  -1   9        0.00        1.93      3.74 o
   5  -1   9        2.02       -2.95      3.51 o
   6  -1   9      232.63      231.65      8.19 o
   7  -1   9       66.85       77.76      4.71 o
   8  -1   9        0.93       -1.51      4.51 o
   9  -1   9      104.60       95.65      6.51 o
  10  -1   9       95.20       73.49      7.47 o
  11  -1   9        0.21       -9.35      9.96 o
 -10   0   9       60.46       73.44      9.40 o
  -9   0   9      126.98      139.94     10.02 o
  -8   0   9        2.55       -1.01     10.48 o
  -7   0   9      132.13      117.73     15.53 o
  -6   0   9      136.56      164.22     11.24 o
  -5   0   9      555.17      546.78     20.94 o
  -4   0   9      463.12      481.91     22.39 o
  -3   0   9      215.95      223.90     12.25 o
  -2   0   9      223.79      209.19      8.64 o
  -1   0   9      300.35      328.78     11.46 o
   0   0   9      132.12      126.74     11.13 o
   1   0   9      144.22      141.60      6.12 o
   2   0   9      294.53      263.97      7.56 o
   3   0   9      329.92      326.61      9.87 o
   4   0   9     1028.41     1057.48     20.97 o
   5   0   9      394.57      395.00     25.45 o
   6   0   9      149.84      144.98      5.46 o
   7   0   9      190.29      196.93      6.34 o
   8   0   9       32.33       32.91      4.65 o
   9   0   9       18.73       20.47      4.09 o
  10   0   9      136.45      145.33      7.39 o
  11   0   9       39.18       42.43      9.61 o
 -10   1   9        0.41       -3.20      7.62 o
  -9   1   9        1.41       -4.55     15.43 o
  -8   1   9       76.18       76.20      5.97 o
  -7   1   9       12.24       11.26     18.62 o
  -6   1   9       82.18       89.71      8.62 o
  -5   1   9      114.11      121.78      8.72 o
  -4   1   9      512.83      545.39     15.61 o
  -3   1   9      724.41      701.19     34.17 o
  -2   1   9      285.26      302.74     10.99 o
  -1   1   9      211.56      233.55      9.10 o
   0   1   9      340.06      326.06     10.78 o
   1   1   9      420.81      390.38     11.81 o
   2   1   9      370.91      370.52     12.40 o
   3   1   9      429.45      444.93     10.32 o
   4   1   9      531.44      543.51     10.69 o
   5   1   9      381.32      376.58      8.08 o
   6   1   9      587.69      616.21     11.24 o
   7   1   9      277.75      292.53      6.91 o
   8   1   9       22.92       21.58      5.01 o
   9   1   9      112.75      121.11      6.19 o
  10   1   9       59.75       58.90      9.15 o
  11   1   9       50.87       45.79      6.80 o
  12   1   9       60.14       40.81     14.54 o
  -9   2   9      180.86      181.21     19.58 o
  -8   2   9      235.48      234.78     28.42 o
  -7   2   9      540.67      534.50     11.60 o
  -6   2   9       22.96       24.38      7.48 o
  -5   2   9       66.40       52.94      5.19 o
  -4   2   9      619.11      596.07     22.45 o
  -3   2   9      814.72      854.89     28.36 o
  -2   2   9      432.71      456.46     22.36 o
  -1   2   9      711.88      706.35     23.10 o
   0   2   9     1070.08     1041.33     21.56 o
   1   2   9      879.48      859.56     15.75 o
   2   2   9      384.64      362.23      9.75 o
   3   2   9      106.79       94.08      3.66 o
   4   2   9     1140.85     1174.55     17.21 o
   5   2   9      476.00      476.90      8.33 o
   6   2   9      176.22      171.36      5.85 o
   7   2   9      733.05      725.82     11.88 o
   8   2   9      430.45      412.55      9.70 o
   9   2   9      184.99      171.13      5.72 o
  10   2   9      139.78      148.77      6.64 o
  11   2   9       41.00       53.34      5.72 o
  12   2   9      155.52      137.86      9.05 o
  -9   3   9       12.80       26.82      6.99 o
  -8   3   9        4.79       15.34      7.07 o
  -7   3   9       68.73       51.42      6.92 o
  -6   3   9      212.95      248.55      9.99 o
  -5   3   9       50.87       65.77      6.23 o
  -4   3   9      247.95      259.21     13.02 o
  -3   3   9      431.08      418.22      9.52 o
  -2   3   9      633.74      655.17     14.35 o
  -1   3   9      352.47      352.20      9.41 o
   0   3   9        1.18       -3.52      2.44 o
   1   3   9        8.13        9.98      2.29 o
   2   3   9        6.80        6.51      2.58 o
   3   3   9       97.70       97.91      5.97 o
   4   3   9      328.30      334.37      7.73 o
   5   3   9      184.20      186.84      4.88 o
   6   3   9      459.20      469.39     14.01 o
   7   3   9      374.75      370.31      7.35 o
   8   3   9       51.07       50.61      6.19 o
   9   3   9       51.69       65.39      6.71 o
  10   3   9        2.98       -1.15      3.22 o
  11   3   9        0.12        3.45      4.02 o
  12   3   9      116.70      145.57     46.89 o
  -9   4   9       92.91       80.09     11.77 o
  -8   4   9       92.69       99.00      8.86 o
  -7   4   9       79.72       74.80      8.13 o
  -6   4   9      391.89      437.49     12.51 o
  -5   4   9        4.64        5.58      4.30 o
  -4   4   9      252.22      240.09     27.96 o
  -3   4   9      396.91      393.83      8.73 o
  -2   4   9      300.49      295.96      6.80 o
  -1   4   9      424.66      451.55      9.46 o
   0   4   9      213.99      223.04      8.42 o
   1   4   9      454.82      491.23     11.13 o
   2   4   9      936.77     1052.18     17.01 o
   3   4   9       39.98       40.12      3.48 o
   4   4   9      341.90      355.52     10.33 o
   5   4   9      927.57      929.53     16.75 o
   6   4   9      262.91      257.31      6.19 o
   7   4   9      347.39      363.01      7.70 o
   8   4   9      260.69      257.23      5.34 o
   9   4   9       86.82       73.48      4.48 o
  10   4   9      161.89      149.75      4.29 o
  11   4   9       90.42       81.15      3.95 o
  12   4   9        2.85      -13.06     10.49 o
  -8   5   9      134.39      153.28     10.42 o
  -7   5   9      218.14      207.88     10.49 o
  -6   5   9      111.23      105.44      6.97 o
  -5   5   9      411.15      444.69     13.56 o
  -4   5   9     1031.25     1027.17     22.19 o
  -3   5   9      318.69      320.58     10.30 o
  -2   5   9      213.45      229.06      7.70 o
  -1   5   9      401.77      407.14     10.37 o
   0   5   9      403.38      386.88     21.71 o
   1   5   9     1323.89     1309.26     22.90 o
   2   5   9      840.40      819.57     13.57 o
   3   5   9      278.52      252.98      5.58 o
   4   5   9     1093.80     1050.93     26.63 o
   5   5   9     1327.23     1330.35     19.86 o
   6   5   9      520.86      482.94      9.96 o
   7   5   9      349.92      319.66      5.94 o
   8   5   9       85.25       79.53      2.51 o
   9   5   9      112.17      115.15     13.14 o
  10   5   9      341.28      321.51     14.56 o
  11   5   9      187.97      192.80     17.69 o
  12   5   9      156.52      176.41     20.47 o
  -8   6   9        0.81        7.66      7.17 o
  -7   6   9        4.05        3.92      5.67 o
  -6   6   9       57.70       50.21      6.08 o
  -5   6   9        7.66        6.60      4.78 o
  -4   6   9      179.95      180.94      8.67 o
  -3   6   9       66.21       54.92      9.28 o
  -2   6   9        1.11       -7.05     11.44 o
  -1   6   9       19.03       22.54      6.24 o
   0   6   9       52.85       41.05      6.53 o
   1   6   9       52.79       49.15      4.50 o
   2   6   9      118.80      119.14      4.91 o
   3   6   9      365.41      407.57      7.71 o
   4   6   9       29.83       32.45      2.60 o
   5   6   9       52.07       54.24      4.02 o
   6   6   9       67.13       69.65      6.12 o
   7   6   9      111.67      112.29      4.73 o
   8   6   9        7.37       -4.02      4.89 o
   9   6   9      141.91      152.79     13.58 o
  10   6   9       38.33       49.54      9.77 o
  11   6   9       32.03       22.82     11.63 o
  12   6   9       17.92       19.79     14.84 o
  13   6   9        3.13       11.75     16.02 o
  -7   7   9      541.43      585.28     44.50 o
  -6   7   9      596.85      593.94     18.80 o
  -5   7   9      814.76      826.02     20.72 o
  -4   7   9      462.31      449.17     11.54 o
  -3   7   9      721.46      738.60     31.76 o
  -2   7   9      750.07      706.14     19.15 o
  -1   7   9     1230.01     1280.63     48.22 o
   0   7   9      826.30      783.18     23.72 o
   1   7   9     1115.50     1155.00     20.32 o
   2   7   9     2343.35     2401.55     68.19 o
   3   7   9     1551.18     1627.49     23.63 o
   4   7   9     1233.05     1225.46     18.80 o
   5   7   9      985.08      968.55     21.00 o
   6   7   9      768.58      747.19     12.77 o
   7   7   9      813.20      807.60     16.27 o
   8   7   9      343.06      346.49     42.09 o
   9   7   9       86.44       93.58      8.66 o
  10   7   9      203.37      204.49     12.80 o
  11   7   9      318.31      357.27     23.50 o
  12   7   9      199.29      173.75     18.99 o
  -7   8   9        1.05       -7.31     12.99 o
  -6   8   9       10.63       10.45      3.10 o
  -5   8   9        8.87        4.85      2.58 o
  -4   8   9        8.64        7.23      6.19 o
  -3   8   9        0.91       -2.55      4.92 o
  -2   8   9      113.57      113.33      6.05 o
  -1   8   9      174.32      183.68      7.84 o
   0   8   9       15.33       14.81      3.52 o
   1   8   9        0.88        8.89      3.30 o
   2   8   9        0.92        1.90      1.78 o
   3   8   9       29.47       21.09      2.77 o
   4   8   9        0.00       -2.25      2.50 o
   5   8   9        4.06        8.47      2.56 o
   6   8   9       25.34       30.32      3.14 o
   7   8   9      146.58      164.71      4.53 o
   8   8   9       26.78       26.48      6.58 o
   9   8   9        0.14        9.22      6.80 o
  10   8   9       37.61       35.32      9.15 o
  11   8   9        0.29       17.88     11.13 o
  12   8   9       47.88       40.20     14.16 o
  -6   9   9      154.03      150.46     22.92 o
  -5   9   9      203.62      190.78     21.32 o
  -4   9   9      321.49      293.75     20.98 o
  -3   9   9      193.49      178.55     13.56 o
  -2   9   9       40.44       34.73      7.46 o
  -1   9   9      605.63      653.25     17.04 o
   0   9   9      644.49      702.11     16.58 o
   1   9   9      105.92      128.81      5.09 o
   2   9   9      118.10      130.97      4.62 o
   3   9   9       42.75       40.51      4.32 o
   4   9   9      145.20      157.65      6.31 o
   5   9   9      251.33      281.36      7.41 o
   6   9   9        5.16        7.92      2.86 o
   7   9   9       12.63        9.58      2.75 o
   8   9   9       47.59       49.34      9.99 o
   9   9   9       44.02       42.12      8.04 o
  10   9   9       18.68       21.65      9.96 o
  11   9   9       45.03       26.47     11.01 o
  12   9   9       55.54       52.76     14.78 o
  -5  10   9        1.97        3.20     18.03 o
  -4  10   9       18.22        7.60     11.77 o
  -3  10   9       13.22       -9.48     16.61 o
  -2  10   9        2.41        3.54      3.48 o
  -1  10   9       25.35       28.33      3.86 o
   0  10   9        2.46        0.67      2.75 o
   1  10   9       72.71       60.95      3.96 o
   2  10   9       52.26       44.19      7.05 o
   3  10   9       12.17       11.10      3.86 o
   4  10   9        0.20       -4.95      4.37 o
   5  10   9        0.00        1.21      3.74 o
   6  10   9      166.52      153.06      4.98 o
   7  10   9       11.51       17.87      2.98 o
   8  10   9      204.19      201.64     12.00 o
   9  10   9       17.92       20.47      8.78 o
  10  10   9        6.20        3.09     10.52 o
  11  10   9       57.85       61.79     14.84 o
  12  10   9      178.16      187.79     23.20 o
  -4  11   9       52.28       54.40     14.61 o
  -3  11   9      107.54      114.45     19.98 o
  -2  11   9       30.62       30.64      5.16 o
  -1  11   9        9.69       10.55     18.56 o
   0  11   9        2.87        2.43      4.47 o
   1  11   9       10.12        7.75      2.95 o
   2  11   9        7.07       -0.79      4.98 o
   3  11   9       39.62       39.18      5.16 o
   4  11   9        4.61       -3.89      4.66 o
   5  11   9       23.47       20.21      3.22 o
   6  11   9        0.62        2.83      5.57 o
   7  11   9      366.72      346.89     31.39 o
   8  11   9      257.71      247.77      5.77 o
   9  11   9       29.69       14.84     10.58 o
  10  11   9       31.72       31.05     11.07 o
  11  11   9        0.86      -20.32     13.55 o
  -3  12   9        0.26       -4.54     13.15 o
  -2  12   9      104.08       98.88     25.21 o
  -1  12   9      107.57       80.79      9.49 o
   0  12   9       29.97       20.59      5.85 o
   1  12   9       50.46       41.62      6.30 o
   2  12   9       32.63       30.40      5.58 o
   3  12   9       52.46       48.92      5.38 o
   4  12   9       45.37       31.97      4.32 o
   5  12   9       81.89       72.74     11.78 o
   6  12   9      256.70      231.19     19.39 o
   7  12   9      303.50      297.78      9.05 o
   8  12   9        0.45       -4.67      3.11 o
   9  12   9        6.42       22.33     15.53 o
  10  12   9        0.00       18.49     11.75 o
  11  12   9        0.01        7.48     11.81 o
  -1  13   9        2.21       -9.23     31.17 o
   0  13   9       38.25       35.93      9.52 o
   1  13   9       94.21       62.71      8.54 o
   2  13   9      112.75      100.39      7.14 o
   3  13   9        8.18        4.89      4.92 o
   4  13   9       96.85       95.12      7.91 o
   5  13   9      125.18      107.08     13.33 o
   6  13   9       58.30       53.08      5.28 o
   7  13   9      123.39      101.61      6.25 o
   8  13   9      336.82      285.13     12.25 o
   9  13   9        6.57        4.98     11.44 o
  10  13   9        1.60        5.57     17.38 o
   1  14   9       77.80       69.05      8.47 o
   2  14   9       12.26       20.37      7.23 o
   3  14   9        0.80        0.70     10.48 o
   4  14   9        1.70        8.14      6.81 o
   5  14   9       15.38       13.89      5.53 o
   6  14   9      118.81       92.63     17.20 o
   7  14   9      266.33      246.51     13.86 o
   8  14   9       13.80       14.53      6.64 o
  -4  -9  10       87.62       43.94     14.59 o
  -3  -9  10       39.11       43.89     14.87 o
  -2  -9  10       20.73        7.81     16.98 o
  -1  -9  10      253.16      279.24     36.46 o
   0  -9  10       20.24       47.37     20.05 o
   1  -9  10        3.86      -11.77     13.19 o
  -6  -8  10      463.21      391.12     23.34 o
  -5  -8  10      478.47      457.60     23.97 o
  -4  -8  10       32.31        7.60     16.84 o
  -3  -8  10      164.07      143.73     34.51 o
  -2  -8  10      109.34      117.71     35.07 o
  -1  -8  10     1274.52     1364.78     55.10 o
   0  -8  10      246.94      249.58     37.67 o
   1  -8  10       36.37       42.27     13.93 o
   2  -8  10       63.39       54.38     31.02 o
   3  -8  10      729.80      786.34     67.58 o
  -7  -7  10       86.81      126.42     14.27 o
  -6  -7  10       21.58       34.14     15.40 o
  -5  -7  10       17.19       15.48      9.15 o
  -4  -7  10        8.54        4.46     10.55 o
  -3  -7  10     1630.87     1562.61     46.91 o
  -2  -7  10     1290.99     1118.37     37.14 o
  -1  -7  10      736.44      744.91     33.08 o
   0  -7  10       45.05       48.00     16.59 o
   1  -7  10      339.52      341.17     22.98 o
   2  -7  10        5.15       -3.84     11.07 o
   3  -7  10      158.58      152.87     25.95 o
   4  -7  10      270.74      278.45     53.23 o
   5  -7  10      370.60      376.93     25.87 o
  -8  -6  10      679.65      593.75     28.21 o
  -7  -6  10      651.92      699.59     83.60 o
  -6  -6  10        1.75        8.39     21.31 o
  -5  -6  10       31.05       24.26      9.10 o
  -4  -6  10      250.64      264.05     17.01 o
  -3  -6  10       28.09       -6.92     11.41 o
  -2  -6  10       11.96        0.33     10.79 o
  -1  -6  10      281.91      246.75     12.97 o
   0  -6  10        1.92       -2.16      7.46 o
   1  -6  10     2121.12     2212.97     48.29 o
   2  -6  10        2.69       13.45     10.70 o
   3  -6  10       86.65       71.63     10.79 o
   4  -6  10      115.68      101.93     12.16 o
   5  -6  10      191.81      155.04     13.95 o
   6  -6  10        0.14        7.19     13.92 o
  -8  -5  10       12.55        8.60     12.99 o
  -7  -5  10      179.54      170.30     13.66 o
  -6  -5  10       34.06       40.00      9.75 o
  -5  -5  10     3508.10     3453.90     85.05 o
  -4  -5  10        3.05        5.72      7.44 o
  -3  -5  10        7.50        2.10      6.97 o
  -2  -5  10     4163.94     3959.11     82.97 o
  -1  -5  10     1233.20     1157.26     36.40 o
   0  -5  10        0.55        2.81      6.17 o
   1  -5  10       60.61       59.11      7.17 o
   2  -5  10     1608.20     1710.90     79.61 o
   3  -5  10        8.14        5.55     18.18 o
   4  -5  10      937.06      924.55     62.32 o
   5  -5  10      167.54      167.12     13.39 o
   6  -5  10       71.44       63.87     10.70 o
   7  -5  10      912.77      980.55     38.86 o
  -9  -4  10       42.54       50.65     12.31 o
  -8  -4  10        0.91       11.39      9.14 o
  -7  -4  10      443.50      455.31     20.58 o
  -6  -4  10     1024.42     1002.57     32.63 o
  -5  -4  10      143.07      143.88     10.95 o
  -4  -4  10     1022.52      994.66     27.49 o
  -3  -4  10      941.15      983.53     25.37 o
  -2  -4  10       11.35       -0.86      6.19 o
  -1  -4  10      414.60      442.72     15.55 o
   0  -4  10      128.82      138.99      9.12 o
   1  -4  10     1323.57     1314.45     28.17 o
   2  -4  10      186.32      195.47      9.51 o
   3  -4  10      194.30      176.30      9.20 o
   4  -4  10      221.79      194.61     13.11 o
   5  -4  10      889.92      960.30     24.50 o
   6  -4  10      337.63      334.17     12.49 o
   7  -4  10        0.30       -6.96      7.62 o
   8  -4  10       24.83       17.09     11.21 o
  -9  -3  10      245.24      235.53     31.55 o
  -8  -3  10      739.13      708.41     27.18 o
  -7  -3  10     1174.42     1184.59     36.73 o
  -6  -3  10       46.76       12.09     15.40 o
  -5  -3  10     2250.63     2112.50     46.88 o
  -4  -3  10     2104.33     2091.83     45.03 o
  -3  -3  10      544.72      594.39     17.94 o
  -2  -3  10      652.20      645.43     18.76 o
  -1  -3  10       86.20       96.49      8.13 o
   0  -3  10        5.87        5.87      6.35 o
   1  -3  10     1971.48     1986.93     38.37 o
   2  -3  10     1280.67     1324.31     26.96 o
   3  -3  10      990.37      993.38     22.54 o
   4  -3  10     1504.36     1565.71     33.57 o
   5  -3  10      619.90      669.69     22.64 o
   6  -3  10       65.96       79.58      6.01 o
   7  -3  10        0.25       -1.57      6.40 o
   8  -3  10      159.18      170.68     10.78 o
   9  -3  10      539.86      496.65     22.49 o
  -9  -2  10       25.87       31.12      9.51 o
  -8  -2  10       18.74       21.60     31.79 o
  -7  -2  10       26.22       18.88      9.09 o
  -6  -2  10     3568.95     3564.44     75.57 o
  -5  -2  10      502.18      595.28     19.27 o
  -4  -2  10      926.59      953.18     24.41 o
  -3  -2  10       26.75       13.44     16.76 o
  -2  -2  10     2121.09     2090.72     43.41 o
  -1  -2  10      303.15      308.47     26.63 o
   0  -2  10      439.08      441.69     15.12 o
   1  -2  10       63.69       68.73      9.28 o
   2  -2  10     1557.24     1514.63     28.83 o
   3  -2  10     4509.07     4752.06     79.02 o
   4  -2  10     1725.89     1803.44     41.29 o
   5  -2  10      665.75      635.61     16.24 o
   6  -2  10      805.30      837.10     18.89 o
   7  -2  10     1167.78     1336.09     25.25 o
   8  -2  10      177.90      144.87     16.70 o
   9  -2  10       93.61       78.19     23.78 o
  10  -2  10      229.47      263.74     23.44 o
  -9  -1  10       18.09       16.64     13.61 o
  -8  -1  10       10.06       15.83     19.82 o
  -7  -1  10      108.03      121.17     12.31 o
  -6  -1  10      325.76      401.31     15.50 o
  -5  -1  10     4110.27     4399.12     82.78 o
  -4  -1  10     2516.82     2533.00     50.41 o
  -3  -1  10       54.48       46.33      6.58 o
  -2  -1  10     1500.82     1612.90     34.58 o
  -1  -1  10       39.99       43.73     11.44 o
   0  -1  10     1167.65     1257.19     28.05 o
   1  -1  10      538.11      608.88     14.68 o
   2  -1  10     1814.72     1772.57     33.56 o
   3  -1  10     3528.15     3645.74     61.98 o
   4  -1  10     3313.25     3187.67     54.65 o
   5  -1  10      573.41      609.52     14.48 o
   6  -1  10      141.15      127.30     14.26 o
   7  -1  10      172.22      181.86      7.01 o
   8  -1  10       76.76       59.54      5.90 o
   9  -1  10       96.73       98.74      8.14 o
  10  -1  10      142.16      121.82     13.33 o
  -9   0  10       22.40       22.50      8.32 o
  -8   0  10      919.78      909.99     59.72 o
  -7   0  10      557.27      487.91     21.03 o
  -6   0  10      249.78      229.79     11.72 o
  -5   0  10     3078.19     3293.43     64.60 o
  -4   0  10     1741.73     1955.86     39.64 o
  -3   0  10       53.60       53.51      8.41 o
  -2   0  10       30.37       31.69      7.89 o
  -1   0  10      237.30      265.11     10.92 o
   0   0  10     1343.56     1471.81     31.03 o
   1   0  10     2383.43     2387.73     40.82 o
   2   0  10       96.71       98.47      6.18 o
   3   0  10      148.43      160.79      7.26 o
   4   0  10     2352.26     2334.29     37.34 o
   5   0  10      184.20      205.42     23.47 o
   6   0  10      659.61      650.56     13.37 o
   7   0  10      366.21      339.23     20.78 o
   8   0  10      128.43      137.81      5.72 o
   9   0  10        4.95        1.74      4.75 o
  10   0  10      208.37      181.22     13.86 o
  11   0  10      136.34      117.42     15.28 o
  -9   1  10      293.18      310.74     14.19 o
  -8   1  10      930.46      964.52     58.85 o
  -7   1  10        6.43       18.77     11.75 o
  -6   1  10      784.86      767.87     28.95 o
  -5   1  10     2815.96     3019.79    130.39 o
  -4   1  10     6220.31     6458.68    111.63 o
  -3   1  10     5562.15     5642.46    130.79 o
  -2   1  10      621.34      550.70     25.14 o
  -1   1  10      131.10      118.99      7.08 o
   0   1  10     2054.18     1924.73     37.04 o
   1   1  10     1083.69     1062.19     20.26 o
   2   1  10     1381.89     1425.78     25.67 o
   3   1  10      253.99      264.55      7.58 o
   4   1  10      583.32      580.38     11.74 o
   5   1  10     4273.84     4372.52     60.77 o
   6   1  10      334.47      320.61     10.67 o
   7   1  10      754.62      833.92     13.78 o
   8   1  10      836.21      806.36     15.27 o
   9   1  10      220.68      188.13      9.83 o
  10   1  10      151.21      149.49      7.52 o
  11   1  10        5.01       -0.25      6.14 o
  -9   2  10       31.00       23.97      7.66 o
  -8   2  10      501.12      584.90     52.58 o
  -7   2  10        3.41        0.25      2.94 o
  -6   2  10      575.62      591.23     16.80 o
  -5   2  10     4149.37     4057.35     70.02 o
  -4   2  10      360.49      366.67     24.28 o
  -3   2  10     2706.53     2705.29     53.01 o
  -2   2  10     3071.97     2829.25     53.29 o
  -1   2  10      102.54      102.47      7.48 o
   0   2  10      210.07      212.37     11.26 o
   1   2  10       37.70       54.42      9.15 o
   2   2  10      172.80      157.35      9.31 o
   3   2  10      962.20      910.04     40.11 o
   4   2  10     1437.71     1493.80     75.18 o
   5   2  10     1003.27     1052.72     16.27 o
   6   2  10      544.28      511.71     15.22 o
   7   2  10      220.53      214.85      5.92 o
   8   2  10        0.77       -0.62      3.01 o
   9   2  10      567.39      594.68     12.86 o
  10   2  10       14.21        1.58      6.46 o
  11   2  10       36.95       45.08      6.36 o
  12   2  10        0.02      -12.94     12.22 o
  -9   3  10       56.49       38.93     10.82 o
  -8   3  10      192.82      205.46     17.01 o
  -7   3  10       88.62       61.85      8.01 o
  -6   3  10     2265.82     2280.86     54.52 o
  -5   3  10      146.98      174.37      6.04 o
  -4   3  10      651.57      630.31     21.71 o
  -3   3  10      602.31      610.48     12.82 o
  -2   3  10     2085.42     2494.31     57.15 o
  -1   3  10      233.52      241.60      8.13 o
   0   3  10     1181.71     1224.32     45.77 o
   1   3  10     1467.35     1594.57     71.78 o
   2   3  10     1951.42     2152.44     81.34 o
   3   3  10      175.81      166.99      5.44 o
   4   3  10     2770.33     2832.40     40.49 o
   5   3  10      396.78      444.54      8.82 o
   6   3  10        0.18       -0.36      2.96 o
   7   3  10       42.77       41.79      3.60 o
   8   3  10       42.67       42.27      6.06 o
   9   3  10       17.79       25.95      5.63 o
  10   3  10        1.25        5.83      4.95 o
  11   3  10       86.14       77.52      5.00 o
  12   3  10        3.23       -2.87      8.35 o
  -8   4  10      164.00      134.12     11.53 o
  -7   4  10       45.68       54.77      6.97 o
  -6   4  10      113.06      115.84     12.80 o
  -5   4  10     4379.76     4416.35     77.83 o
  -4   4  10      368.54      371.04     11.14 o
  -3   4  10      609.37      620.02     16.02 o
  -2   4  10      473.73      579.09     12.16 o
  -1   4  10      511.33      508.45      9.14 o
   0   4  10     1415.27     1495.29     26.79 o
   1   4  10       12.54       15.46      3.98 o
   2   4  10     1036.89      946.49     16.70 o
   3   4  10      109.62      131.79      5.20 o
   4   4  10      209.32      196.92      5.16 o
   5   4  10      590.84      614.22     10.36 o
   6   4  10      472.50      495.45     18.25 o
   7   4  10      820.54      860.14     21.87 o
   8   4  10      244.97      235.83      6.41 o
   9   4  10       21.44       25.82      9.93 o
  10   4  10      162.66      175.39      5.58 o
  11   4  10      375.34      359.18      9.23 o
  12   4  10        7.15       15.09     12.34 o
  -8   5  10       29.72       20.63      7.74 o
  -7   5  10       32.38       28.32      6.95 o
  -6   5  10      322.95      308.48     11.69 o
  -5   5  10     1585.23     1691.88     34.38 o
  -4   5  10       33.09       24.18      4.34 o
  -3   5  10      152.17      151.66      6.66 o
  -2   5  10     1155.04     1103.45     19.25 o
  -1   5  10      209.55      234.10      8.00 o
   0   5  10       11.43       21.60      4.36 o
   1   5  10       15.25       21.83      5.57 o
   2   5  10       58.94       77.73      4.55 o
   3   5  10      452.61      511.06     11.01 o
   4   5  10      495.12      576.02     10.96 o
   5   5  10     1192.47     1215.46     18.99 o
   6   5  10      434.88      423.82      9.03 o
   7   5  10      506.05      523.28     31.36 o
   8   5  10      288.63      275.68      8.23 o
   9   5  10        8.28       10.98      1.90 o
  10   5  10      200.87      196.01     35.41 o
  11   5  10      163.41      133.69     12.63 o
  12   5  10      201.82      222.73     16.86 o
  -7   6  10        0.01        9.27      7.46 o
  -6   6  10     1049.95     1120.74     28.83 o
  -5   6  10      477.34      515.19     13.96 o
  -4   6  10      323.88      328.68     27.49 o
  -3   6  10       48.68       39.22      4.93 o
  -2   6  10      175.23      192.34     10.71 o
  -1   6  10      776.17      884.07     21.98 o
   0   6  10     1750.82     1866.25     37.99 o
   1   6  10      511.32      543.47     17.50 o
   2   6  10     1829.31     2102.64     72.21 o
   3   6  10     2030.46     2110.40     33.37 o
   4   6  10      324.78      308.19     18.74 o
   5   6  10      808.52      856.90     14.41 o
   6   6  10      100.94       88.32      3.79 o
   7   6  10      581.14      588.01     10.23 o
   8   6  10      641.27      662.72     10.38 o
   9   6  10      957.27      990.29     22.90 o
  10   6  10       79.66       73.66     13.39 o
  11   6  10        9.13       -5.57     12.31 o
  12   6  10      426.01      514.44     30.43 o
  -7   7  10       17.00       14.27     17.29 o
  -6   7  10       15.03       21.24      6.43 o
  -5   7  10      423.77      412.67     18.71 o
  -4   7  10       68.83       60.09      6.25 o
  -3   7  10        9.83       12.82     12.93 o
  -2   7  10      490.73      480.96     15.80 o
  -1   7  10      129.70       98.65     13.67 o
   0   7  10     1125.81     1110.47     22.65 o
   1   7  10      721.94      770.89     17.24 o
   2   7  10     1616.25     1663.46     29.73 o
   3   7  10      174.53      163.76      6.05 o
   4   7  10      406.89      433.35      7.95 o
   5   7  10      953.93     1035.00     15.25 o
   6   7  10     3379.03     3540.43     53.64 o
   7   7  10       10.58       16.54      1.90 o
   8   7  10       38.89       30.04      9.28 o
   9   7  10       41.13       51.26      8.10 o
  10   7  10      540.28      561.76     28.27 o
  11   7  10      613.94      708.16     31.79 o
  12   7  10       77.40       78.37     18.93 o
  -6   8  10       39.05       46.34     10.52 o
  -5   8  10        1.72       20.95      9.37 o
  -4   8  10      143.21      110.88      6.27 o
  -3   8  10      736.60      782.41     19.30 o
  -2   8  10      200.74      216.34      8.74 o
  -1   8  10      308.60      312.67      9.72 o
   0   8  10      406.93      423.50     12.30 o
   1   8  10      159.40      176.09      9.62 o
   2   8  10      856.92      895.19     17.35 o
   3   8  10        0.86       -1.44      5.23 o
   4   8  10     1701.33     1657.34     28.27 o
   5   8  10        3.85       -4.54      3.40 o
   6   8  10     3025.01     3318.40     68.32 o
   7   8  10        1.43        1.89      2.51 o
   8   8  10      697.22      700.01     18.83 o
   9   8  10      154.33      137.81     11.07 o
  10   8  10      116.81       91.67     12.37 o
  11   8  10       12.77       13.55     10.45 o
  12   8  10       51.42       55.67     16.70 o
  -5   9  10      501.22      520.41     28.45 o
  -4   9  10     2031.45     2042.25    104.56 o
  -3   9  10      863.29      842.08     22.87 o
  -2   9  10      437.91      425.86     27.22 o
  -1   9  10      825.54      867.23     24.33 o
   0   9  10      633.81      662.11     18.53 o
   1   9  10      921.47      996.62     20.73 o
   2   9  10       68.55       71.11      7.89 o
   3   9  10      922.48      944.44     16.90 o
   4   9  10     4564.06     4759.32    125.78 o
   5   9  10     1134.08     1174.71     18.84 o
   6   9  10     1229.81     1250.57     28.95 o
   7   9  10      118.89      124.40      4.11 o
   8   9  10      511.55      490.86     15.80 o
   9   9  10      133.70      134.90     10.39 o
  10   9  10       10.03       11.75      9.90 o
  11   9  10      314.09      336.86     22.82 o
  12   9  10      663.21      675.44     38.78 o
  -5  10  10        9.37       24.73     19.85 o
  -4  10  10      114.84      137.19     17.43 o
  -3  10  10      397.78      417.79     40.33 o
  -2  10  10       78.30       74.47     21.56 o
  -1  10  10      693.53      793.53     23.26 o
   0  10  10        0.98       -4.05      4.61 o
   1  10  10      640.44      647.95     13.33 o
   2  10  10      702.33      675.53     13.52 o
   3  10  10      106.84      118.14      4.71 o
   4  10  10        0.40       -2.47      3.83 o
   5  10  10     2935.00     2947.69     43.36 o
   6  10  10      883.94      937.39     24.31 o
   7  10  10      712.98      718.29     21.40 o
   8  10  10      363.53      359.78      8.60 o
   9  10  10      134.65      132.00     12.00 o
  10  10  10      807.01      928.18     40.95 o
  11  10  10       11.44       20.97     12.31 o
  12  10  10        2.84       11.13     12.43 o
  -4  11  10      241.29      200.91     21.55 o
  -3  11  10        8.04       37.11     24.87 o
  -2  11  10      761.48      777.92     29.75 o
  -1  11  10       55.41       40.14     11.41 o
   0  11  10      137.04      136.42      7.09 o
   1  11  10      271.01      276.62      8.62 o
   2  11  10      452.04      512.03     21.62 o
   3  11  10      271.87      281.39     13.92 o
   4  11  10        1.07        1.41      4.95 o
   5  11  10      417.85      418.93     17.94 o
   6  11  10       58.52       61.32      4.75 o
   7  11  10      466.55      476.60     11.65 o
   8  11  10       40.10       40.99      3.03 o
   9  11  10       37.13       27.77      8.66 o
  10  11  10      309.88      347.00     23.13 o
  11  11  10      297.89      330.55     26.23 o
  -2  12  10        1.48        6.28     23.20 o
  -1  12  10      188.82      173.98     10.93 o
   0  12  10       13.11       12.27      5.04 o
   1  12  10       11.28        4.53      4.42 o
   2  12  10       21.54       13.26      3.97 o
   3  12  10       16.19       18.27      7.70 o
   4  12  10      523.52      521.14     13.57 o
   5  12  10        0.86       -1.65      4.13 o
   6  12  10      807.23      825.48     16.46 o
   7  12  10      489.68      471.63     11.39 o
   8  12  10      241.70      239.94      8.13 o
   9  12  10        0.05       -6.19      9.28 o
  10  12  10        9.20       35.94     13.73 o
  -1  13  10      305.38      299.30     59.84 o
   0  13  10      308.17      304.83     15.44 o
   1  13  10      109.36       95.65     11.09 o
   2  13  10        2.79        3.39     12.93 o
   3  13  10      492.93      489.30     14.39 o
   4  13  10       29.08       27.46      5.87 o
   5  13  10       43.86       30.98      5.27 o
   6  13  10      271.30      232.34     15.65 o
   7  13  10       61.04       70.39     10.52 o
   8  13  10      144.60      157.49     25.70 o
   9  13  10      213.25      243.95     31.85 o
   1  14  10      149.43      161.64     13.09 o
   2  14  10       22.39       18.22     10.79 o
   3  14  10       49.03       54.29     20.38 o
   4  14  10        2.56       -7.30     10.48 o
   5  14  10        0.80       10.83     10.67 o
   6  14  10      566.28      563.77     22.92 o
   7  14  10      351.19      339.24     35.53 o
   8  14  10      172.59      189.85     14.65 o
  -4  -8  11      169.65      148.52     17.58 o
  -3  -8  11      375.04      351.31     26.54 o
  -2  -8  11      618.29      552.10     83.01 o
  -1  -8  11      470.21      517.74     30.81 o
   0  -8  11      271.21      270.42     35.38 o
   1  -8  11      489.62      497.72     53.66 o
   2  -8  11      466.49      426.90     29.42 o
  -6  -7  11        5.02       -4.62     12.00 o
  -5  -7  11       54.90       56.14     13.65 o
  -4  -7  11      126.94      111.44     15.27 o
  -3  -7  11       94.50      111.56     20.35 o
  -2  -7  11        2.86        4.44     11.86 o
  -1  -7  11        8.08        3.86     16.00 o
   0  -7  11       80.39       74.68     14.37 o
   1  -7  11       15.93       46.55     13.03 o
   2  -7  11        0.38        9.60     12.71 o
   3  -7  11        0.93       12.16     13.72 o
   4  -7  11       15.25       -1.80     13.08 o
  -7  -6  11      211.27      200.19     19.27 o
  -6  -6  11      105.94      112.41     37.76 o
  -5  -6  11       93.13       87.67     12.12 o
  -4  -6  11      268.27      322.18     29.94 o
  -3  -6  11      681.46      689.29     44.16 o
  -2  -6  11      172.77      215.30     16.58 o
  -1  -6  11       39.35       35.62     12.29 o
   0  -6  11      256.40      226.38     17.44 o
   1  -6  11      216.06      224.74     28.64 o
   2  -6  11       12.60        7.01     11.21 o
   3  -6  11        8.75       14.18     11.39 o
   4  -6  11        0.38        2.71     20.01 o
   5  -6  11        1.59        4.71     12.23 o
  -8  -5  11        6.67       12.86     10.67 o
  -7  -5  11       43.15       30.41     25.70 o
  -6  -5  11      189.02      174.02     18.03 o
  -5  -5  11      165.36      153.85     13.23 o
  -4  -5  11       18.20       12.10      8.70 o
  -3  -5  11        8.50      -11.56     18.00 o
  -2  -5  11        3.55       12.29     11.38 o
  -1  -5  11       10.09       18.55      7.69 o
   0  -5  11        2.28      -11.22     10.79 o
   1  -5  11       11.62       16.30      6.64 o
   2  -5  11       36.24       30.26      8.68 o
   3  -5  11        7.49       19.62      7.71 o
   4  -5  11       48.90       49.91     11.15 o
   5  -5  11        2.78       -5.43     18.18 o
   6  -5  11       13.24        9.97     14.16 o
  -8  -4  11       52.20       85.41     18.98 o
  -7  -4  11        2.50       -0.62     20.75 o
  -6  -4  11       63.49       78.79     10.60 o
  -5  -4  11       24.11       12.61      8.72 o
  -4  -4  11      168.90      156.41     18.28 o
  -3  -4  11        6.97       11.90      6.79 o
  -2  -4  11       50.43       34.46     11.07 o
  -1  -4  11      190.38      186.75     10.34 o
   0  -4  11      106.42      101.74      9.00 o
   1  -4  11        3.11       10.11      6.91 o
   2  -4  11       36.30       19.96      6.49 o
   3  -4  11       11.43        7.44      7.16 o
   4  -4  11        4.85        6.30      8.94 o
   5  -4  11      155.86      150.22     12.44 o
   6  -4  11        9.36       -1.33      5.67 o
   7  -4  11        1.05       -6.77      9.79 o
  -8  -3  11       90.09       61.76     11.88 o
  -7  -3  11        0.03        0.75     17.26 o
  -6  -3  11       68.37       71.12     10.62 o
  -5  -3  11        3.09       -5.18      7.90 o
  -4  -3  11       35.11       28.40      8.47 o
  -3  -3  11      133.46      128.94      9.17 o
  -2  -3  11      316.38      306.40     14.11 o
  -1  -3  11      261.90      308.03     14.49 o
   0  -3  11       11.13       -7.07      9.87 o
   1  -3  11        0.13        1.86      5.05 o
   2  -3  11      159.82      178.35     15.43 o
   3  -3  11      127.62      129.78      9.53 o
   4  -3  11       23.37       21.47     17.97 o
   5  -3  11       77.01       81.87     17.29 o
   6  -3  11      188.04      182.56     10.61 o
   7  -3  11       86.60       89.15      8.11 o
   8  -3  11       73.99       80.60     12.93 o
  -9  -2  11        7.25       -3.33      6.49 o
  -8  -2  11        0.17       17.63     11.92 o
  -7  -2  11       13.07       27.04      9.76 o
  -6  -2  11      103.53      124.88     13.11 o
  -5  -2  11       11.88        3.24     18.59 o
  -4  -2  11        0.79       -1.55     13.02 o
  -3  -2  11        3.48        6.75      6.32 o
  -2  -2  11        0.57      -10.82      8.35 o
  -1  -2  11        7.13       20.71      8.27 o
   0  -2  11       31.62       35.05      6.65 o
   1  -2  11       31.73       33.81      5.54 o
   2  -2  11        8.83       12.62      4.87 o
   3  -2  11       40.06       32.73      5.45 o
   4  -2  11        1.89       14.97      6.80 o
   5  -2  11        2.28       -3.46      4.92 o
   6  -2  11       10.46       -1.19      8.01 o
   7  -2  11       41.21       47.94     21.34 o
   8  -2  11       43.72       38.60     11.10 o
   9  -2  11        0.02       -8.95      7.34 o
  -9  -1  11       44.51       26.38     10.01 o
  -8  -1  11       42.06       37.32     10.87 o
  -7  -1  11       41.19       56.35      9.86 o
  -6  -1  11       14.24       23.79      9.24 o
  -5  -1  11      348.55      353.07     14.54 o
  -4  -1  11      206.67      171.59     16.24 o
  -3  -1  11       14.15       29.27      7.41 o
  -2  -1  11       18.40       17.54      7.39 o
  -1  -1  11       96.50      101.84      8.51 o
   0  -1  11        6.34        4.02      5.69 o
   1  -1  11       35.58       27.05      5.27 o
   2  -1  11       66.51       68.35      5.74 o
   3  -1  11      176.49      175.82      7.76 o
   4  -1  11      310.73      334.79     19.21 o
   5  -1  11        3.01        0.51      4.44 o
   6  -1  11        0.03       -2.36      8.35 o
   7  -1  11       54.24       53.23      8.91 o
   8  -1  11       59.10       61.41      7.51 o
   9  -1  11       22.97       16.85      6.71 o
  10  -1  11       13.67       -5.57     13.05 o
  -9   0  11       17.33       11.98     24.37 o
  -8   0  11        2.30       12.48     10.52 o
  -7   0  11       34.64       46.76     24.71 o
  -6   0  11      169.94      165.88     15.46 o
  -5   0  11       59.06       65.99      8.90 o
  -4   0  11       44.07       44.52      9.28 o
  -3   0  11        1.21       10.72      5.87 o
  -2   0  11      567.24      589.12     17.48 o
  -1   0  11      408.85      448.55     14.89 o
   0   0  11      112.74      104.74      7.19 o
   1   0  11      317.93      325.80      9.93 o
   2   0  11      216.85      200.36     11.32 o
   3   0  11      279.05      261.01      9.26 o
   4   0  11       98.89       91.13      5.53 o
   5   0  11       31.69       35.23      4.78 o
   6   0  11       35.20       43.31      5.15 o
   7   0  11      394.11      433.21     19.36 o
   8   0  11      127.67      141.27      6.67 o
   9   0  11       48.03       68.35      8.07 o
  10   0  11       33.22       43.17     11.14 o
  -9   1  11       11.14       13.03      8.78 o
  -8   1  11        4.59       -6.80     19.48 o
  -7   1  11      111.14       91.59      9.67 o
  -6   1  11       75.74       64.87     11.51 o
  -5   1  11      260.70      262.49     13.73 o
  -4   1  11      382.02      382.21     36.03 o
  -3   1  11      244.16      265.39     11.40 o
  -2   1  11      289.11      285.66     11.59 o
  -1   1  11      141.66      142.52     10.64 o
   0   1  11       20.40       24.39      5.64 o
   1   1  11       35.99       30.03      5.32 o
   2   1  11      217.57      236.53      9.15 o
   3   1  11       47.78       43.02      6.22 o
   4   1  11      351.60      322.87     14.20 o
   5   1  11      855.12      824.07     15.33 o
   6   1  11      279.07      286.30     14.01 o
   7   1  11        2.86        3.00      3.72 o
   8   1  11       63.15       69.97      4.99 o
   9   1  11       26.51       29.20      4.61 o
  10   1  11        4.69        4.38      5.94 o
  11   1  11       65.24       84.23     16.51 o
  -8   2  11       27.13       25.90     10.86 o
  -7   2  11        9.50       10.29      6.15 o
  -6   2  11       14.14       16.87      6.37 o
  -5   2  11      129.47      124.06     10.77 o
  -4   2  11     1522.48     1573.41     36.94 o
  -3   2  11        1.23        2.31      5.05 o
  -2   2  11        0.04        0.32      7.42 o
  -1   2  11      266.64      252.58     10.63 o
   0   2  11       80.70       67.83      6.74 o
   1   2  11       68.85       76.16     11.29 o
   2   2  11      104.22      110.17      6.08 o
   3   2  11      255.26      237.88     10.27 o
   4   2  11     1200.09     1258.51     20.57 o
   5   2  11      775.75      813.97     15.46 o
   6   2  11       11.70        7.51      3.28 o
   7   2  11       81.66       91.59      9.09 o
   8   2  11      201.45      211.16      6.42 o
   9   2  11        2.81       -0.31      3.37 o
  10   2  11      120.67      114.99     19.82 o
  11   2  11      240.18      224.98     11.56 o
  -8   3  11      129.24      118.79     20.41 o
  -7   3  11       52.44       44.00      7.06 o
  -6   3  11      232.31      249.98     15.65 o
  -5   3  11      158.88      159.96      6.88 o
  -4   3  11      630.26      651.39     22.36 o
  -3   3  11      276.29      271.25     11.88 o
  -2   3  11      837.07      810.93     21.01 o
  -1   3  11      478.00      472.88     14.13 o
   0   3  11      283.97      310.70      8.23 o
   1   3  11       71.75       75.88      4.11 o
   2   3  11       79.45       65.29      4.23 o
   3   3  11      452.61      458.10     15.34 o
   4   3  11      229.96      206.47      9.15 o
   5   3  11      660.88      634.30     10.18 o
   6   3  11     1411.70     1477.14     22.02 o
   7   3  11      277.73      260.34      6.73 o
   8   3  11       82.47       79.44      4.47 o
   9   3  11      118.30      125.72     10.55 o
  10   3  11        0.37       -1.35      7.11 o
  11   3  11       27.63       10.47      9.28 o
  -8   4  11       19.61       19.00      8.29 o
  -7   4  11      157.06      168.47     13.86 o
  -6   4  11        1.95        3.14      6.87 o
  -5   4  11        5.16        1.21      8.66 o
  -4   4  11       74.14       72.67      4.95 o
  -3   4  11      722.06      740.53     13.97 o
  -2   4  11      541.14      553.11     12.02 o
  -1   4  11      249.60      256.14      6.49 o
   0   4  11      114.00      115.10      3.93 o
   1   4  11       78.21       68.43      3.45 o
   2   4  11      102.07       88.52      4.52 o
   3   4  11      162.46      154.16      5.32 o
   4   4  11      334.67      347.93      8.41 o
   5   4  11      906.66      936.01     14.94 o
   6   4  11      528.33      549.22      9.79 o
   7   4  11      394.27      385.73      8.61 o
   8   4  11      528.86      529.85     11.33 o
   9   4  11      181.47      189.56      6.42 o
  10   4  11       98.59      101.05      6.49 o
  11   4  11      183.12      200.71     28.61 o
  12   4  11      164.21      151.88     26.50 o
  -7   5  11      254.09      211.45     11.74 o
  -6   5  11      247.95      227.66     11.31 o
  -5   5  11       38.74       26.44      5.35 o
  -4   5  11       22.27       26.13      5.35 o
  -3   5  11       96.96      109.26      5.93 o
  -2   5  11        4.40        9.39      6.49 o
  -1   5  11        0.41       -8.35      5.57 o
   0   5  11      108.11      121.91      6.46 o
   1   5  11      150.37      158.61      6.91 o
   2   5  11       52.87       53.51     15.74 o
   3   5  11       50.30       48.92      4.52 o
   4   5  11       33.95       36.05      4.74 o
   5   5  11       34.62       34.09      5.01 o
   6   5  11        0.01       -4.20      2.80 o
   7   5  11      105.26      106.49      4.81 o
   8   5  11       29.28       30.41      3.01 o
   9   5  11       43.78       39.59      4.82 o
  10   5  11        0.00       -0.39      2.78 o
  11   5  11        2.67       -5.58     10.50 o
  12   5  11        3.04       19.76     13.08 o
  -7   6  11       66.74       57.00     11.75 o
  -6   6  11       48.53       55.27      7.55 o
  -5   6  11       53.44       60.96     11.97 o
  -4   6  11        9.75       14.02      4.92 o
  -3   6  11      583.50      580.13     15.06 o
  -2   6  11      643.92      691.75     19.42 o
  -1   6  11     1391.34     1435.28     41.50 o
   0   6  11     1138.04     1129.19     22.48 o
   1   6  11      465.16      471.31     11.37 o
   2   6  11      221.22      220.37      7.33 o
   3   6  11      228.11      220.20     16.39 o
   4   6  11      156.47      146.88      6.31 o
   5   6  11      777.34      792.00     14.33 o
   6   6  11      873.53      927.32     15.48 o
   7   6  11      354.45      359.68      8.58 o
   8   6  11      933.23      946.87     14.58 o
   9   6  11      600.79      628.04     20.57 o
  10   6  11      183.68      185.70     15.72 o
  11   6  11       84.51       89.41     15.62 o
  12   6  11        1.48      -22.45     14.97 o
  -6   7  11        0.02        7.32      5.32 o
  -5   7  11        6.77        0.05      5.25 o
  -4   7  11      335.70      342.49     13.81 o
  -3   7  11      356.00      382.59     17.13 o
  -2   7  11      357.36      374.73     27.80 o
  -1   7  11      200.43      214.20     10.80 o
   0   7  11      180.51      171.35     22.95 o
   1   7  11      167.20      170.40     22.64 o
   2   7  11      216.11      211.42      7.22 o
   3   7  11       39.92       37.39      4.70 o
   4   7  11      190.08      173.12      4.85 o
   5   7  11      863.95      884.55     48.62 o
   6   7  11      286.21      258.66     18.99 o
   7   7  11      320.09      303.34     18.15 o
   8   7  11      315.43      317.01     10.02 o
   9   7  11       39.65       37.35      6.82 o
  10   7  11       72.34       71.94     12.25 o
  11   7  11       41.94       33.28     12.93 o
  12   7  11       13.58       26.47     16.64 o
  -6   8  11      117.42      104.15     17.18 o
  -5   8  11       72.54       65.16      9.19 o
  -4   8  11      147.23      155.82     12.12 o
  -3   8  11      493.53      509.05     40.55 o
  -2   8  11      646.76      666.96     47.01 o
  -1   8  11      118.13      130.31      7.86 o
   0   8  11      113.10      120.59      7.05 o
   1   8  11      226.99      246.71     11.03 o
   2   8  11      248.50      262.15     12.03 o
   3   8  11      713.42      766.25     15.59 o
   4   8  11      156.30      155.05      6.25 o
   5   8  11      116.87      124.40      9.00 o
   6   8  11      801.43      858.68     22.48 o
   7   8  11      278.02      266.82     13.48 o
   8   8  11       96.54       84.22      2.58 o
   9   8  11       37.78       37.84     11.81 o
  10   8  11       10.11       17.88     10.52 o
  11   8  11        4.96       -8.04     11.69 o
  12   8  11       25.88       11.75     14.16 o
  -5   9  11       61.80       61.10     18.59 o
  -4   9  11       15.71       -3.76      7.14 o
  -3   9  11       60.33       49.26      9.31 o
  -2   9  11       11.71        4.66     13.86 o
  -1   9  11        0.01       11.23      4.95 o
   0   9  11       95.69       89.09      8.01 o
   1   9  11       28.12       16.69     15.19 o
   2   9  11      273.63      266.20      8.61 o
   3   9  11      191.83      185.82      7.65 o
   4   9  11       33.38       30.98      3.35 o
   5   9  11        4.82       10.92      4.58 o
   6   9  11       97.13       95.10      5.60 o
   7   9  11       10.04       10.87      4.64 o
   8   9  11       21.05       24.91      6.22 o
   9   9  11       49.29       43.36     10.17 o
  10   9  11        0.68       12.31      9.96 o
  11   9  11       62.11       52.02     12.56 o
  12   9  11        7.19       -0.62     12.49 o
  -4  10  11       90.25       68.38     15.08 o
  -3  10  11       23.93       19.84     13.87 o
  -2  10  11      105.80       94.44      4.68 o
  -1  10  11        0.36        2.06      7.14 o
   0  10  11        1.73        0.26      5.63 o
   1  10  11        0.72        1.88      3.82 o
   2  10  11       21.21       21.21      5.45 o
   3  10  11       76.64       78.71      7.39 o
   4  10  11      151.50      145.73      5.35 o
   5  10  11       19.72       18.18      3.12 o
   6  10  11        2.82        4.77      2.63 o
   7  10  11        0.94       -3.56      2.38 o
   8  10  11        0.01        0.48      1.78 o
   9  10  11        0.02       -1.00      7.46 o
  10  10  11       87.10       82.88     13.11 o
  11  10  11      124.64      128.59     17.50 o
  -3  11  11        1.20      -11.03     18.73 o
  -2  11  11       37.14       48.38     16.64 o
  -1  11  11        5.95        6.41     16.39 o
   0  11  11       18.47       18.03      4.61 o
   1  11  11        9.89        7.42      5.34 o
   2  11  11       58.23       48.22      8.01 o
   3  11  11        6.19        0.93      3.06 o
   4  11  11       16.96       20.88      4.27 o
   5  11  11       66.69       53.94     11.13 o
   6  11  11       57.07       55.08      5.19 o
   7  11  11       55.38       48.70      4.58 o
   8  11  11        7.22        6.72      2.50 o
   9  11  11       34.46       12.99      8.60 o
  10  11  11       94.33       95.07     13.11 o
  11  11  11       10.39       17.26     12.37 o
  -2  12  11        0.22       26.00     23.81 o
  -1  12  11       41.97       43.48     11.49 o
   0  12  11       26.15       38.93      7.15 o
   1  12  11       27.68       12.02      9.93 o
   2  12  11       12.44        6.47      3.40 o
   3  12  11       17.27       10.56      5.57 o
   4  12  11        5.39        3.30      4.95 o
   5  12  11        4.68       -5.14      4.56 o
   6  12  11        4.89       -1.48      3.86 o
   7  12  11        1.76        1.04      3.28 o
   8  12  11       77.69       66.07      6.31 o
   9  12  11       78.20       59.81     11.94 o
  10  12  11        0.22       -3.65      9.83 o
   0  13  11        3.92      -19.38     17.63 o
   1  13  11        6.97        7.36      8.89 o
   2  13  11       68.81       73.33      9.16 o
   3  13  11       90.38       64.98     20.94 o
   4  13  11       27.58       27.81      6.12 o
   5  13  11       13.19        9.83      5.39 o
   6  13  11        5.72        6.22      5.69 o
   7  13  11       75.95       73.05     25.92 o
   8  13  11      240.28      218.37     29.16 o
   9  13  11        1.08       19.17     10.45 o
   2  14  11        0.95       -3.42      8.97 o
   3  14  11        4.44        2.97      5.47 o
   4  14  11        0.45       -1.09     13.64 o
   5  14  11        4.98        4.89     17.26 o
   6  14  11       21.99       11.13      7.98 o
   7  14  11       67.49       45.77     14.10 o
  -4  -7  12        0.33        8.33     12.41 o
  -3  -7  12       87.21       87.04     43.79 o
  -2  -7  12      345.54      334.93     25.07 o
  -1  -7  12       27.52       16.69     12.44 o
   0  -7  12       34.94       34.25     14.23 o
   1  -7  12       13.57       16.34     28.42 o
   2  -7  12      178.73      192.95     48.18 o
  -6  -6  12       62.60       66.58     16.44 o
  -5  -6  12       95.05      102.74     17.74 o
  -4  -6  12     1058.97     1180.89     48.30 o
  -3  -6  12     1303.34     1180.77    101.41 o
  -2  -6  12       21.91       27.09     16.40 o
  -1  -6  12      144.66      130.15     16.81 o
   0  -6  12      747.26      816.55     36.57 o
   1  -6  12       37.24       26.09     13.02 o
   2  -6  12       24.46       44.05     13.38 o
   3  -6  12        7.65        9.72     14.44 o
   4  -6  12     1388.06     1496.92     68.69 o
  -6  -5  12        0.56        1.19     18.56 o
  -5  -5  12        5.30        7.16     23.54 o
  -4  -5  12     1152.66     1185.64     47.24 o
  -3  -5  12        0.26       -1.16     13.23 o
  -2  -5  12     1852.76     1723.11     59.85 o
  -1  -5  12       29.05       19.69     10.93 o
   0  -5  12      785.87      720.88     34.73 o
   1  -5  12       20.64       27.50     10.79 o
   2  -5  12      149.84      151.33     11.95 o
   3  -5  12      115.74      120.92     52.42 o
   4  -5  12       66.87       68.17     12.01 o
   5  -5  12       28.36       49.76     26.07 o
   6  -5  12       19.83       31.31     13.95 o
  -7  -4  12      665.52      589.28     34.02 o
  -6  -4  12      515.07      522.29     29.75 o
  -5  -4  12      206.35      179.69     20.66 o
  -4  -4  12      122.52       83.73     11.13 o
  -3  -4  12      761.56      750.13     27.42 o
  -2  -4  12      479.99      442.99     19.87 o
  -1  -4  12      666.90      589.43     20.07 o
   0  -4  12      125.03      125.09     10.04 o
   1  -4  12        5.60      -10.50      7.00 o
   2  -4  12      374.87      406.38     36.86 o
   3  -4  12      141.80      145.98     11.30 o
   4  -4  12       41.74       35.92     18.15 o
   5  -4  12      292.76      336.53     17.53 o
   6  -4  12      384.38      414.85     38.94 o
   7  -4  12      595.16      621.13     29.47 o
  -8  -3  12      276.73      237.90     21.13 o
  -7  -3  12      530.19      418.57     28.74 o
  -6  -3  12      192.64      166.49     15.54 o
  -5  -3  12      134.09      149.61     12.70 o
  -4  -3  12     1815.61     1815.41     50.86 o
  -3  -3  12      142.24      108.49     22.61 o
  -2  -3  12      770.52      653.63     38.78 o
  -1  -3  12     3307.99     3366.09     82.27 o
   0  -3  12      348.53      385.34     15.16 o
   1  -3  12        2.32        9.89      5.75 o
   2  -3  12        4.45        9.64      5.97 o
   3  -3  12        9.09       11.02      7.25 o
   4  -3  12     1373.95     1450.90     38.45 o
   5  -3  12     1247.64     1190.32     30.71 o
   6  -3  12      127.25      116.46     11.91 o
   7  -3  12      636.08      668.38     29.91 o
   8  -3  12      584.39      647.51     29.73 o
  -8  -2  12      530.46      637.86     37.31 o
  -7  -2  12        0.02       -1.05     10.49 o
  -6  -2  12      192.61      158.75     15.39 o
  -5  -2  12       73.78       98.92     12.13 o
  -4  -2  12      471.40      536.15     19.12 o
  -3  -2  12      106.18      104.08     10.11 o
  -2  -2  12      489.35      436.47     15.42 o
  -1  -2  12      339.74      362.76     19.45 o
   0  -2  12     3880.05     3783.24     79.54 o
   1  -2  12       48.59       46.39      7.67 o
   2  -2  12       71.45       72.27      6.91 o
   3  -2  12      672.53      709.46     19.05 o
   4  -2  12      161.35      181.23      9.99 o
   5  -2  12      195.65      161.50      9.83 o
   6  -2  12        1.76        6.88      6.33 o
   7  -2  12       26.42       21.29     16.67 o
   8  -2  12      161.65      168.54     10.89 o
  -8  -1  12       97.67       95.17     16.45 o
  -7  -1  12       67.98       57.53     20.66 o
  -6  -1  12      483.49      533.89     22.88 o
  -5  -1  12      505.35      440.22     20.25 o
  -4  -1  12      995.57      965.69     27.34 o
  -3  -1  12     1282.58     1289.34     30.91 o
  -2  -1  12     1157.99     1299.56     29.78 o
  -1  -1  12     2169.42     2117.40     45.23 o
   0  -1  12       10.65       -3.46      6.51 o
   1  -1  12        3.90       -2.63      5.96 o
   2  -1  12     1613.20     1662.35     33.14 o
   3  -1  12      414.25      393.41     12.32 o
   4  -1  12        0.54        1.37      5.54 o
   5  -1  12      241.24      225.14      9.11 o
   6  -1  12      985.75     1053.75     32.16 o
   7  -1  12      389.72      382.50     14.27 o
   8  -1  12       33.50       28.19      6.36 o
   9  -1  12      258.62      224.01     14.85 o
  -8   0  12      145.15      150.95     18.92 o
  -7   0  12      444.48      485.53     35.81 o
  -6   0  12      930.10     1021.32    102.40 o
  -5   0  12      411.48      348.19     19.30 o
  -4   0  12     1453.53     1451.25     35.50 o
  -3   0  12       41.98       51.12     15.09 o
  -2   0  12     1395.85     1449.17     44.50 o
  -1   0  12       52.49       46.36      9.90 o
   0   0  12      218.12      204.66      9.03 o
   1   0  12        0.44       -1.62      4.22 o
   2   0  12      565.71      564.96     15.05 o
   3   0  12        0.42        1.43      5.57 o
   4   0  12      365.63      360.84     12.48 o
   5   0  12      888.59      892.51     18.91 o
   6   0  12      534.31      514.75     13.14 o
   7   0  12       49.24       44.67     14.47 o
   8   0  12      459.94      460.14     34.33 o
   9   0  12        9.38       11.87      6.29 o
  10   0  12      310.12      301.11     18.50 o
  -8   1  12      777.43      977.07     33.50 o
  -7   1  12        2.19        8.25     12.93 o
  -6   1  12       59.03       61.63     10.80 o
  -5   1  12     1752.35     1949.80     52.24 o
  -4   1  12     2583.86     2523.88     55.63 o
  -3   1  12     1947.29     1882.83     61.54 o
  -2   1  12     3285.02     3428.99     67.97 o
  -1   1  12     4090.10     4080.74     78.64 o
   0   1  12     1146.59     1136.68     42.77 o
   1   1  12     1159.61     1196.44     23.15 o
   2   1  12       10.55        2.82      4.93 o
   3   1  12     1596.41     1703.86     32.08 o
   4   1  12     3585.99     3675.83     81.74 o
   5   1  12      758.86      739.33     15.23 o
   6   1  12     2090.52     2145.29     34.90 o
   7   1  12       65.26       64.82      5.87 o
   8   1  12      520.02      492.13     12.20 o
   9   1  12        1.01        1.15      4.60 o
  10   1  12       45.58       57.45     11.62 o
  -8   2  12        1.83        8.75      7.83 o
  -7   2  12      161.53      188.45     23.20 o
  -6   2  12       49.46       47.57     11.47 o
  -5   2  12       91.70      107.00     12.31 o
  -4   2  12      293.15      344.25     14.68 o
  -3   2  12        0.73       -3.59      6.99 o
  -2   2  12      153.38      153.35     19.05 o
  -1   2  12     1055.93      997.42     23.86 o
   0   2  12       97.34       81.88      5.56 o
   1   2  12     2481.07     2596.36    132.49 o
   2   2  12      465.18      468.10     14.47 o
   3   2  12      789.25      815.55     14.64 o
   4   2  12      100.57      105.62      5.56 o
   5   2  12      318.26      290.89     16.33 o
   6   2  12      120.17      118.81      5.56 o
   7   2  12      227.54      203.32      6.96 o
   8   2  12      456.25      432.02     33.49 o
   9   2  12        3.73        3.73      6.77 o
  10   2  12       35.61       36.86      6.51 o
  11   2  12        3.70        0.38      9.14 o
  -8   3  12       86.32       76.86     12.09 o
  -7   3  12      341.72      335.97     33.00 o
  -6   3  12       65.83       44.85      8.98 o
  -5   3  12     1249.84     1266.10     36.46 o
  -4   3  12      487.89      450.03     17.23 o
  -3   3  12    11809.36    12237.67    219.82 o
  -2   3  12     1665.16     1689.43     54.21 o
  -1   3  12        7.17       -0.65      6.83 o
   0   3  12      131.53      148.66      5.79 o
   1   3  12       70.73       73.27      4.51 o
   2   3  12     1051.48     1133.37     20.45 o
   3   3  12      190.82      197.09     10.05 o
   4   3  12       92.12       89.98      8.81 o
   5   3  12     1622.63     1663.88     29.32 o
   6   3  12      328.99      315.39     13.64 o
   7   3  12     1485.78     1530.07     29.26 o
   8   3  12       72.92       98.26      9.74 o
   9   3  12       10.38        3.99      3.25 o
  10   3  12        2.19        5.73      4.60 o
  11   3  12       45.05       41.31     17.01 o
  -7   4  12      217.39      258.58     25.61 o
  -6   4  12        0.99       -0.55     10.52 o
  -5   4  12       10.47       10.92     14.26 o
  -4   4  12     1973.80     2056.61     36.19 o
  -3   4  12      376.62      372.36     16.51 o
  -2   4  12      123.78       98.56     11.54 o
  -1   4  12      306.34      332.95      9.00 o
   0   4  12      876.43      891.46     16.62 o
   1   4  12      155.58      146.18      6.83 o
   2   4  12       11.62        8.04      2.86 o
   3   4  12        8.59       15.30      7.39 o
   4   4  12       75.82      102.61      6.90 o
   5   4  12       30.13       47.15      7.45 o
   6   4  12        0.22       -0.89      4.92 o
   7   4  12      582.42      617.96     20.97 o
   8   4  12     1401.01     1428.44     23.48 o
   9   4  12       17.94       24.43      4.57 o
  10   4  12     1017.30     1057.34     28.51 o
  11   4  12       62.67       54.93     18.99 o
  -7   5  12      265.53      250.75     14.17 o
  -6   5  12       93.79       93.74      9.54 o
  -5   5  12       39.24       32.90     11.44 o
  -4   5  12       86.88       58.26      6.22 o
  -3   5  12      759.34      788.53     15.81 o
  -2   5  12      889.64      925.19     16.73 o
  -1   5  12       18.91        7.72      8.01 o
   0   5  12      475.54      516.73     14.12 o
   1   5  12      846.93      836.05     17.97 o
   2   5  12      499.43      544.91     12.24 o
   3   5  12        3.61        5.34      4.95 o
   4   5  12      304.46      307.32      9.02 o
   5   5  12     2265.82     2409.53     36.13 o
   6   5  12       82.49       97.21      7.82 o
   7   5  12      109.68      108.11      7.79 o
   8   5  12        2.22        7.28      3.70 o
   9   5  12       94.66      106.85     11.78 o
  10   5  12       93.84      106.21      5.88 o
  11   5  12      237.23      254.27     19.74 o
  -6   6  12      182.65      213.24     11.68 o
  -5   6  12      247.82      274.84     13.20 o
  -4   6  12       15.19       25.67     18.90 o
  -3   6  12      238.60      241.57      9.25 o
  -2   6  12       40.03       42.56     13.82 o
  -1   6  12     1005.25     1205.12     38.13 o
   0   6  12      506.50      515.18     13.77 o
   1   6  12       59.01       72.23      5.03 o
   2   6  12       29.44       21.80      4.14 o
   3   6  12     2322.88     2253.73     39.67 o
   4   6  12     1440.79     1552.65     57.15 o
   5   6  12      220.93      237.08      7.04 o
   6   6  12       62.92       57.17      3.45 o
   7   6  12        7.81        8.04      2.58 o
   8   6  12     1607.70     1738.65     27.99 o
   9   6  12      172.06      152.21      4.77 o
  10   6  12       55.26       52.51      9.94 o
  11   6  12      319.90      318.48     24.34 o
  -6   7  12      205.75      193.11     30.77 o
  -5   7  12      211.81      202.58     10.46 o
  -4   7  12      132.96      153.48     16.73 o
  -3   7  12       40.75       25.44     12.43 o
  -2   7  12       64.04       26.42      9.00 o
  -1   7  12     1089.68     1159.52     29.32 o
   0   7  12      393.90      402.99     12.72 o
   1   7  12       95.07      114.37      6.19 o
   2   7  12      508.23      476.53     18.49 o
   3   7  12      398.50      404.18     14.60 o
   4   7  12      279.02      307.98      9.22 o
   5   7  12       30.82       28.02      4.17 o
   6   7  12      394.26      402.79      9.18 o
   7   7  12      155.52      145.62      5.46 o
   8   7  12     1943.02     2028.09     79.42 o
   9   7  12      485.84      496.44     19.45 o
  10   7  12       21.40       28.69      9.70 o
  11   7  12      224.41      237.77     27.59 o
  -5   8  12        0.00       -8.38     13.05 o
  -4   8  12       41.81       57.87     13.91 o
  -3   8  12      708.74      660.58     26.21 o
  -2   8  12      955.40      919.91     26.02 o
  -1   8  12     1090.09      960.05     24.42 o
   0   8  12     1863.15     1802.52     36.53 o
   1   8  12      796.19      773.36     18.27 o
   2   8  12       32.77       37.18      5.56 o
   3   8  12      146.28      151.99     12.53 o
   4   8  12      248.18      242.98      8.37 o
   5   8  12     1037.46     1091.38     19.64 o
   6   8  12      632.44      691.71     14.47 o
   7   8  12      765.38      810.05     40.08 o
   8   8  12      775.54      791.40     14.32 o
   9   8  12      451.32      489.15     67.05 o
  10   8  12      172.27      191.87     24.12 o
  11   8  12       20.39      -27.93     18.62 o
  -4   9  12        1.62        2.72     17.90 o
  -3   9  12       92.58       91.55      8.91 o
  -2   9  12        0.27       12.35      8.94 o
  -1   9  12      871.10      858.22     31.05 o
   0   9  12      551.18      534.99     15.97 o
   1   9  12      332.34      382.22     33.40 o
   2   9  12      190.58      210.88      8.66 o
   3   9  12      753.16      716.23     17.59 o
   4   9  12      293.13      285.76      9.80 o
   5   9  12     1234.69     1319.20     26.10 o
   6   9  12       64.11       57.02      9.59 o
   7   9  12     2324.09     2373.60     38.49 o
   8   9  12     1937.82     2025.39     29.97 o
  10   9  12       87.80      102.43     15.59 o
  11   9  12       46.16       31.61     11.75 o
  -4  10  12        4.60      -14.32     34.55 o
  -3  10  12      276.27      327.95     22.91 o
  -2  10  12       89.50       99.07     14.32 o
  -1  10  12      263.58      285.17     16.73 o
   0  10  12      462.69      483.98     23.38 o
   1  10  12       34.82       24.30      8.83 o
   2  10  12      859.06      972.08     38.23 o
   3  10  12      207.36      232.68      8.71 o
   4  10  12       12.12       20.06      5.10 o
   5  10  12      113.14      128.23      5.97 o
   6  10  12       13.15       14.85      3.62 o
   7  10  12      265.86      310.12     12.80 o
   8  10  12        0.94        4.61      3.40 o
   9  10  12      223.48      183.94     17.07 o
  10  10  12       61.97       66.93     14.23 o
  11  10  12      197.43      248.65     21.96 o
  -2  11  12      107.15       86.91     15.06 o
  -1  11  12        6.96       -0.91     11.22 o
   0  11  12       22.45        7.25      5.70 o
   1  11  12      270.42      256.02     10.44 o
   2  11  12        7.60        5.70      5.48 o
   3  11  12        8.36       16.88      6.49 o
   4  11  12       35.87       41.03      5.27 o
   5  11  12       63.23       50.23      4.95 o
   6  11  12      243.52      262.56      7.56 o
   7  11  12       30.41       28.66     10.86 o
   8  11  12      134.41      114.62      8.69 o
   9  11  12      410.52      374.31     19.65 o
  10  11  12       78.83       92.16     14.78 o
  -1  12  12       14.58       16.32     13.25 o
   0  12  12      470.47      519.17     23.66 o
   1  12  12      459.93      485.58     18.99 o
   2  12  12        9.03        3.72      4.40 o
   3  12  12       25.22       19.89      7.79 o
   4  12  12       57.87       56.59      7.42 o
   5  12  12      273.69      293.68      8.89 o
   6  12  12        0.33        1.48      4.39 o
   7  12  12       11.28       13.90      3.89 o
   8  12  12        1.68       10.68      4.33 o
   9  12  12      483.27      474.67     28.21 o
   1  13  12      143.78       91.73     12.02 o
   2  13  12       70.60       68.67      9.16 o
   3  13  12      310.96      319.84     17.75 o
   4  13  12       54.18       47.08      8.72 o
   5  13  12        1.38       -2.82      5.05 o
   6  13  12      110.90      103.44     21.59 o
   7  13  12       65.45       72.18      7.00 o
   8  13  12      233.98      259.02     39.22 o
   4  14  12       13.40       10.73     17.54 o
   5  14  12       23.05       32.72     12.25 o
  -4  -6  13       82.11       86.04     15.81 o
  -3  -6  13       24.62        2.56      5.88 o
  -2  -6  13        5.56       12.29     12.92 o
  -1  -6  13       32.63       36.73     22.95 o
   0  -6  13       83.28       77.44     14.67 o
   1  -6  13       23.77       25.80     19.04 o
   2  -6  13       63.78       50.75     20.42 o
  -5  -5  13      126.28      176.93     20.49 o
  -4  -5  13       58.75       48.39     14.69 o
  -3  -5  13        9.51       -5.04     12.43 o
  -2  -5  13       73.10       87.99     19.42 o
  -1  -5  13      134.99      116.80     16.58 o
   0  -5  13       73.36       68.03     20.72 o
   1  -5  13        9.25       -6.24     29.72 o
   2  -5  13       21.41       31.09     30.65 o
   3  -5  13       43.76       38.35     18.27 o
   4  -5  13       16.14       27.99     13.09 o
  -6  -4  13       27.20       12.17     16.39 o
  -5  -4  13       62.38       52.49     25.08 o
  -4  -4  13       71.97       79.96     20.35 o
  -3  -4  13        6.41       -5.24     16.62 o
  -2  -4  13        0.26        5.61     29.10 o
  -1  -4  13      126.83      112.97     19.05 o
   0  -4  13       34.64       29.80     12.69 o
   1  -4  13        0.11       -9.73      7.52 o
   2  -4  13        0.06       -7.62     18.90 o
   3  -4  13       28.62       27.06     10.55 o
   4  -4  13       74.91       53.40     14.69 o
   5  -4  13       84.86       73.09     15.90 o
   6  -4  13       43.46       33.68     41.81 o
  -6  -3  13        6.81       15.22     19.58 o
  -5  -3  13       57.01       69.27     13.68 o
  -4  -3  13       11.86       24.05     12.02 o
  -3  -3  13       26.63       15.74     11.79 o
  -2  -3  13       17.16       35.50     15.31 o
  -1  -3  13       22.71       14.62     24.12 o
   0  -3  13        0.01       17.88      9.05 o
   1  -3  13        4.79        9.45     13.30 o
   2  -3  13       69.43       66.53     12.53 o
   3  -3  13        0.14       -6.18      8.96 o
   4  -3  13        1.47       -4.59      7.03 o
   5  -3  13        2.95       -0.49     13.89 o
   6  -3  13        9.79       10.66     10.06 o
   7  -3  13        0.09        0.49      6.18 o
  -7  -2  13       70.27       64.48     14.82 o
  -6  -2  13        6.72      -32.84     21.90 o
  -5  -2  13        2.70       15.74     18.00 o
  -4  -2  13        0.96        2.39      5.77 o
  -3  -2  13      259.08      283.93     39.22 o
  -2  -2  13        5.02       -0.67      8.97 o
  -1  -2  13       34.92       36.50     11.07 o
   0  -2  13      234.94      276.02     21.00 o
   1  -2  13       24.55       17.44      8.63 o
   2  -2  13        0.31        1.63      6.36 o
   3  -2  13        2.70       -2.86      8.34 o
   4  -2  13        3.69        2.55      7.34 o
   5  -2  13      166.11      161.85     14.78 o
   6  -2  13      126.49      110.33     11.51 o
   7  -2  13        9.62       15.22     15.71 o
   8  -2  13      156.94      162.89     11.32 o
  -7  -1  13        4.12       -5.99     18.53 o
  -6  -1  13        6.57      -13.46     11.54 o
  -5  -1  13        0.91        5.21     11.53 o
  -4  -1  13       57.74       59.02     11.27 o
  -3  -1  13        7.35       26.74     20.07 o
  -2  -1  13       58.06       64.08      8.68 o
  -1  -1  13      211.87      160.55     14.32 o
   0  -1  13      145.15      131.93     10.28 o
   1  -1  13       18.76       19.70      5.80 o
   2  -1  13        0.70        0.46      6.21 o
   3  -1  13        0.39       -4.81      5.68 o
   4  -1  13        0.13       10.39      5.78 o
   5  -1  13       75.58       76.70     12.12 o
   6  -1  13        6.12       11.62      8.38 o
   7  -1  13       14.99       18.00      7.13 o
   8  -1  13       48.37       70.68     24.59 o
  -7   0  13        0.10       12.75     11.96 o
  -6   0  13       33.02       26.18     12.85 o
  -5   0  13      149.10      139.67     16.40 o
  -4   0  13       14.95        8.10     34.05 o
  -3   0  13      124.28      134.83     10.80 o
  -2   0  13       12.71       25.91     11.78 o
  -1   0  13        8.33       -4.25      6.37 o
   0   0  13      481.58      487.68     16.67 o
   1   0  13       19.61       11.56      6.80 o
   2   0  13       12.13        8.87      6.22 o
   3   0  13      360.01      386.41     13.16 o
   4   0  13      118.64      113.00      8.38 o
   5   0  13        2.29       -0.18     11.41 o
   6   0  13       55.73       46.00      5.60 o
   7   0  13       30.71       31.69      6.83 o
   8   0  13       77.96       79.09      8.52 o
   9   0  13       64.03       73.17     10.64 o
  -7   1  13      195.57      218.23     17.57 o
  -6   1  13       18.41       24.37     13.08 o
  -5   1  13        8.28       25.33     10.93 o
  -4   1  13        6.47        6.37      7.65 o
  -3   1  13       62.36       59.23      8.75 o
  -2   1  13      229.75      218.05     11.16 o
  -1   1  13        0.97       17.95      7.92 o
   0   1  13      314.74      298.33     10.02 o
   1   1  13      439.84      432.84     13.16 o
   2   1  13      179.38      162.43      7.26 o
   3   1  13       22.79       16.96      5.18 o
   4   1  13        3.91       -5.56      4.67 o
   5   1  13        0.14       -6.87      4.58 o
   6   1  13       28.62       32.03      5.27 o
   7   1  13      102.71      101.30      7.32 o
   8   1  13      130.90      127.27      7.57 o
   9   1  13      284.22      277.62     11.69 o
  10   1  13       71.84       70.64     12.56 o
  -7   2  13      343.54      342.51     19.48 o
  -6   2  13      216.21      206.06     14.69 o
  -5   2  13      249.19      260.38     25.95 o
  -4   2  13      645.03      621.06     21.03 o
  -3   2  13      934.28      967.46     26.80 o
  -2   2  13      423.99      428.46     15.63 o
  -1   2  13      113.23      105.77      8.68 o
   0   2  13      510.78      626.46     30.87 o
   1   2  13      447.87      463.90     12.86 o
   2   2  13      188.67      197.60     13.48 o
   3   2  13      568.24      550.23     13.15 o
   4   2  13      725.88      744.77     14.99 o
   5   2  13      861.88      843.61     20.13 o
   6   2  13      135.18      117.03      6.68 o
   7   2  13        9.89       13.56      4.61 o
   8   2  13       16.63       12.86      5.60 o
   9   2  13       74.58       73.24      6.20 o
  10   2  13       24.87        5.97     20.47 o
  -7   3  13        4.71       26.80     18.80 o
  -6   3  13      177.85      177.06     13.18 o
  -5   3  13      335.94      339.17     32.10 o
  -4   3  13       82.98       98.50      8.07 o
  -3   3  13      218.38      199.43      9.99 o
  -2   3  13       48.09       54.60      8.39 o
  -1   3  13      221.21      230.90     10.69 o
   0   3  13      419.09      390.40     20.88 o
   1   3  13      247.31      248.64      8.16 o
   2   3  13      218.43      219.47      8.78 o
   3   3  13      297.00      284.47      8.37 o
   4   3  13      213.44      208.35     11.29 o
   5   3  13      443.72      440.76     10.42 o
   6   3  13      245.26      231.64      7.12 o
   7   3  13       32.24       25.04      4.24 o
   8   3  13      308.26      318.60     12.93 o
   9   3  13      524.22      549.28     13.14 o
  10   3  13      183.23      190.20      9.93 o
  -7   4  13       49.43       47.72      8.40 o
  -6   4  13      128.86       94.28      9.92 o
  -5   4  13      252.24      242.66     13.94 o
  -4   4  13       65.20       69.72     10.42 o
  -3   4  13      394.11      408.24     11.50 o
  -2   4  13      974.27     1016.27     19.92 o
  -1   4  13      100.93      106.82      8.47 o
   0   4  13       69.83       80.08      5.23 o
   1   4  13       93.00      100.21     10.82 o
   2   4  13       38.53       37.89      6.68 o
   3   4  13       46.42       48.82      3.98 o
   4   4  13        1.69        5.01      3.71 o
   5   4  13        2.94        3.41      3.52 o
   6   4  13      241.21      244.19      7.63 o
   7   4  13      201.48      179.69      6.07 o
   8   4  13       35.27       49.76      5.57 o
   9   4  13       28.99       28.94      4.14 o
  10   4  13        2.25        1.28      3.55 o
  11   4  13       47.57       42.70     10.55 o
  -6   5  13       26.15       20.53      6.93 o
  -5   5  13       45.15       56.78      9.77 o
  -4   5  13      199.60      197.66     11.55 o
  -3   5  13     1130.03     1143.09     24.56 o
  -2   5  13      460.70      461.58     14.01 o
  -1   5  13       71.32       72.84      6.17 o
   0   5  13       50.26       41.07      5.58 o
   1   5  13      118.67      122.60      9.56 o
   2   5  13        0.49       -3.92      4.12 o
   3   5  13       46.47       39.61      5.35 o
   4   5  13       52.57       49.73      5.04 o
   5   5  13      582.05      591.61     22.24 o
   6   5  13     1765.27     1833.62     30.01 o
   7   5  13      451.37      468.47     11.02 o
   8   5  13        1.36        0.55      3.72 o
   9   5  13       49.81       52.97      4.89 o
  10   5  13       27.62       24.34      4.80 o
  11   5  13        1.70        3.96      4.95 o
  -6   6  13       16.45        3.59      6.08 o
  -5   6  13        3.59        5.75      6.27 o
  -4   6  13        4.27        8.33      9.22 o
  -3   6  13      120.06      118.82     12.23 o
  -2   6  13      158.86      154.44      9.33 o
  -1   6  13        5.05       18.33     12.15 o
   0   6  13      114.66      119.76      7.97 o
   1   6  13       44.19       38.19      5.32 o
   2   6  13      187.68      153.40      7.19 o
   3   6  13      547.03      550.00     13.14 o
   4   6  13      467.38      452.66     19.42 o
   5   6  13      673.64      715.03     22.55 o
   6   6  13      766.08      813.04     15.05 o
   7   6  13        4.82        3.37      3.50 o
   8   6  13        2.04        1.47      4.60 o
   9   6  13      337.29      363.29      8.90 o
  10   6  13       65.50       55.30      3.91 o
  11   6  13      166.21      176.99     31.11 o
  -5   7  13      119.08      111.05     13.33 o
  -4   7  13        0.90       -1.26     16.95 o
  -3   7  13       27.52       31.36     10.76 o
  -2   7  13      196.34      226.73     15.12 o
  -1   7  13      309.15      318.81     16.82 o
   0   7  13      137.60      148.01      8.85 o
   1   7  13        8.98       13.38      4.89 o
   2   7  13        0.24       -2.32      4.22 o
   3   7  13        0.08       -0.40      7.36 o
   4   7  13        1.27       -4.82      5.85 o
   5   7  13        0.08        2.31      3.72 o
   6   7  13       56.70       50.25      4.02 o
   7   7  13      342.41      359.55      9.93 o
   8   7  13       22.88       16.68      3.09 o
   9   7  13        4.95        4.41      2.62 o
  10   7  13        0.82        3.62      8.12 o
  11   7  13       15.28       13.46     13.24 o
  -5   8  13       14.59       17.89     14.48 o
  -4   8  13       32.20       31.76     13.73 o
  -3   8  13      101.22      104.09     17.04 o
  -2   8  13      521.24      524.81     18.00 o
  -1   8  13      570.12      622.55     36.52 o
   0   8  13      459.29      446.30     15.79 o
   1   8  13      129.85      128.63     13.14 o
   2   8  13       12.58        6.21      5.57 o
   3   8  13       13.78        6.91      5.88 o
   4   8  13      104.08       78.33      5.69 o
   5   8  13      119.45      101.73      6.03 o
   6   8  13      328.94      336.51      8.70 o
   7   8  13      155.72      167.76      6.15 o
   8   8  13      145.49      151.86     14.72 o
   9   8  13      301.39      278.75      8.02 o
  10   8  13       14.56        7.94     15.53 o
  11   8  13        0.01        1.86     14.29 o
  -4   9  13        2.78       -6.68     41.23 o
  -3   9  13       76.24       67.02      7.89 o
  -2   9  13      105.47       93.94     16.27 o
  -1   9  13        2.11       -0.13     22.85 o
   0   9  13      154.83      155.67      9.87 o
   1   9  13      119.41      125.52      9.30 o
   2   9  13       82.88       76.48      7.63 o
   3   9  13        0.60        9.20      7.70 o
   4   9  13        3.17       10.32      4.98 o
   5   9  13       18.54       12.64      5.27 o
   6   9  13       54.74       57.28      4.08 o
   7   9  13       21.93       18.58      3.43 o
   8   9  13        3.16       -3.40      7.05 o
   9   9  13        6.58        1.65     11.78 o
  10   9  13       51.48       51.17     11.70 o
  11   9  13       24.10       25.24     15.46 o
  -3  10  13       43.89       47.96     14.96 o
  -2  10  13       62.66       49.94     14.02 o
  -1  10  13       93.19      103.09      9.40 o
   0  10  13        1.52        5.25      5.23 o
   1  10  13       13.12        3.51      5.89 o
   2  10  13       30.80       13.50      6.31 o
   3  10  13       62.52       57.73     12.93 o
   4  10  13       50.79       40.49      5.86 o
   5  10  13      166.62      156.23      9.99 o
   6  10  13        0.21        2.24      3.33 o
   7  10  13        8.86        9.07      8.32 o
   8  10  13        8.33        7.91      3.25 o
   9  10  13       13.04      -10.38     25.58 o
  10  10  13        0.40       -9.77     12.24 o
  -2  11  13       25.78       18.18     13.31 o
  -1  11  13       26.61       31.35     18.65 o
   0  11  13        1.37       -2.89     12.34 o
   1  11  13       17.31       14.39      7.70 o
   2  11  13        0.65       10.38      6.33 o
   3  11  13       23.28       22.42      5.57 o
   4  11  13       18.31       18.42      9.65 o
   5  11  13       18.63       11.62      5.05 o
   6  11  13       99.03       90.05      5.08 o
   7  11  13        0.85        4.44      7.39 o
   8  11  13       46.96       38.10      4.32 o
   9  11  13        0.82        2.01     10.99 o
  10  11  13        5.96       -6.80     16.76 o
   0  12  13       63.80       60.48     19.95 o
   1  12  13       82.77       71.94     12.26 o
   2  12  13       72.48       59.97     12.96 o
   3  12  13       25.04       16.02      6.49 o
   4  12  13        7.15        0.00      4.37 o
   5  12  13       28.20       22.59      5.94 o
   6  12  13      137.64      140.91      9.15 o
   7  12  13        0.11       -7.62      5.08 o
   8  12  13        1.68       -3.40      7.08 o
   9  12  13       26.66       30.69     13.36 o
   2  13  13       13.68       -0.40     11.72 o
   3  13  13       38.46       31.55     16.39 o
   4  13  13       40.28       18.98     21.65 o
   5  13  13       31.43       35.28      9.37 o
   6  13  13       15.54       27.22      8.85 o
   7  13  13       19.14       11.39     14.88 o
  -3  -5  14      236.54      249.83     22.45 o
  -2  -5  14        1.98      -19.38     12.92 o
  -1  -5  14     1334.41     1452.40     67.59 o
   0  -5  14      259.06      279.56     21.72 o
   1  -5  14        9.29        8.86     17.68 o
   2  -5  14      235.82      316.08     32.29 o
  -4  -4  14      293.44      300.12     24.38 o
  -3  -4  14      699.69      795.16     48.31 o
  -2  -4  14      164.16      160.44     19.25 o
  -1  -4  14      408.50      342.51     24.06 o
   0  -4  14      273.52      255.18     22.98 o
   1  -4  14      379.03      442.12     29.19 o
   2  -4  14       17.36      -11.49     16.21 o
   3  -4  14       76.90      124.70     20.21 o
   4  -4  14        6.14       -2.49     11.87 o
  -5  -3  14       68.52       68.17     50.53 o
  -4  -3  14      170.67      112.05     19.50 o
  -3  -3  14      408.36      443.32     69.80 o
  -2  -3  14      344.34      382.86     24.03 o
  -1  -3  14       69.55       72.81     24.99 o
   0  -3  14        1.40       -2.69     12.03 o
   1  -3  14       47.52       53.54      9.35 o
   2  -3  14       20.53       20.79     22.27 o
   3  -3  14      249.80      260.00     15.56 o
   4  -3  14       25.45       31.85     18.28 o
   5  -3  14       92.39       75.37     11.25 o
   6  -3  14       29.22       23.92     11.61 o
  -6  -2  14      364.30      470.34     43.17 o
  -5  -2  14      175.23      162.98     35.69 o
  -4  -2  14      108.31      116.81     15.88 o
  -3  -2  14       21.49       -0.49     11.15 o
  -2  -2  14      637.25      619.88     43.89 o
  -1  -2  14      803.31      746.14     27.76 o
   0  -2  14      404.79      378.62     16.43 o
   1  -2  14       11.94       10.22      9.93 o
   2  -2  14        6.09        6.34     10.21 o
   3  -2  14      494.16      499.05     22.45 o
   4  -2  14      528.72      488.94     18.65 o
   5  -2  14       77.98      118.22     12.61 o
   6  -2  14      248.49      282.23     18.04 o
   7  -2  14      609.59      620.41     25.95 o
  -6  -1  14        0.25      -10.19     12.75 o
  -5  -1  14      645.14      611.01     89.41 o
  -4  -1  14      258.76      225.74     20.10 o
  -3  -1  14      447.71      397.53     29.75 o
  -2  -1  14      845.29      867.64     30.55 o
  -1  -1  14      809.77      706.98     25.93 o
   0  -1  14       77.56       70.48      9.94 o
   1  -1  14       55.51       32.40      8.06 o
   2  -1  14      210.35      193.62     11.37 o
   3  -1  14       83.58       81.26      8.81 o
   4  -1  14      166.49      134.72      9.44 o
   5  -1  14      316.39      313.00     18.77 o
   6  -1  14       25.60       35.51     11.13 o
   7  -1  14       98.38       84.36     22.61 o
   8  -1  14       18.07        8.37      7.02 o
  -6   0  14      111.10      130.46     17.87 o
  -5   0  14      245.13      341.60     25.50 o
  -4   0  14        6.77        3.85      7.14 o
  -3   0  14     1833.20     1818.64     56.97 o
  -2   0  14        0.04        7.17     16.08 o
  -1   0  14      285.29      267.83     13.25 o
   0   0  14       19.61        6.85      5.99 o
   1   0  14     5431.05     5570.11     91.32 o
   2   0  14        0.26       -0.45      5.16 o
   3   0  14      540.17      585.94     18.73 o
   4   0  14       31.94       20.66      7.76 o
   5   0  14      652.14      752.35     28.27 o
   6   0  14      769.95      774.70     22.39 o
   7   0  14        2.51        7.55     10.52 o
   8   0  14        1.45       12.27     10.45 o
  -6   1  14        0.13      -15.75     13.31 o
  -5   1  14        0.21        6.31     12.37 o
  -4   1  14       46.65       47.57     13.03 o
  -3   1  14      135.48      145.77     16.17 o
  -2   1  14        0.15       -7.71      6.98 o
  -1   1  14     1747.70     1990.24     43.13 o
   0   1  14     1441.11     1342.30     30.21 o
   1   1  14     3953.03     4109.92     86.29 o
   2   1  14        0.06        5.02      7.08 o
   3   1  14      753.04      738.13     18.81 o
   4   1  14      451.30      449.63     13.26 o
   5   1  14      181.68      161.15      7.71 o
   6   1  14       92.94       78.77     18.96 o
   7   1  14       22.60       30.33     11.78 o
   8   1  14       84.88       83.57      7.05 o
   9   1  14      124.50       98.47     12.37 o
  -6   2  14      280.69      295.99     30.22 o
  -5   2  14      111.35       93.51     15.64 o
  -4   2  14      224.45      224.20     21.18 o
  -3   2  14      588.94      670.11     27.12 o
  -2   2  14     1283.33     1353.02     34.95 o
  -1   2  14     1776.26     1827.75     43.61 o
   0   2  14     1559.97     1606.28     33.48 o
   1   2  14      665.19      629.48     17.39 o
   2   2  14        0.48       -4.83      4.21 o
   3   2  14       81.60       79.50     14.72 o
   4   2  14       64.49       56.56      5.02 o
   5   2  14      210.52      226.80      8.16 o
   6   2  14       68.24       60.23      6.47 o
   7   2  14      444.19      414.53     14.48 o
   8   2  14       25.69       16.77      6.70 o
   9   2  14      222.26      202.39     14.84 o
  -6   3  14      331.63      365.45     60.31 o
  -5   3  14       30.69       22.26      4.85 o
  -4   3  14      217.92      220.74      9.63 o
  -3   3  14       96.61       84.33      8.35 o
  -2   3  14       65.26       46.85      6.35 o
  -1   3  14      545.53      563.79     14.11 o
   0   3  14     3166.81     3203.64     53.64 o
   1   3  14      465.20      507.10     20.35 o
   2   3  14        0.49        3.01      4.21 o
   3   3  14       38.45       28.08      4.42 o
   4   3  14      258.87      250.33      8.56 o
   5   3  14      364.88      373.97     26.97 o
   6   3  14      235.00      248.81      8.54 o
   7   3  14       67.28       57.61      5.21 o
   8   3  14       32.99       23.72      6.74 o
   9   3  14       16.22        0.95     12.00 o
  10   3  14      171.59      153.10     12.34 o
  -6   4  14      223.49      234.51     15.17 o
  -5   4  14       36.55       31.98      8.26 o
  -4   4  14        1.73        9.67      4.89 o
  -3   4  14        5.66        7.12      4.17 o
  -2   4  14      498.19      454.51     13.39 o
  -1   4  14     1767.87     1934.72     34.32 o
   0   4  14      261.40      270.15      7.97 o
   1   4  14       90.46       99.39      5.10 o
   2   4  14      652.07      679.49     14.52 o
   3   4  14     1115.02     1180.39     25.48 o
   4   4  14       32.37       32.10      5.07 o
   5   4  14      323.11      342.74     10.05 o
   6   4  14      643.56      649.02     14.77 o
   7   4  14      570.37      635.73     53.01 o
   8   4  14       87.04       79.40      6.08 o
   9   4  14       97.61       97.40      8.32 o
  10   4  14        1.87       -2.15     11.78 o
  -5   5  14       75.82       73.98      7.90 o
  -4   5  14      377.96      429.88     17.20 o
  -3   5  14      167.29      143.64      6.28 o
  -2   5  14       28.53       26.67     25.05 o
  -1   5  14        2.33       -6.15      4.91 o
   0   5  14      197.15      191.56      8.88 o
   1   5  14      390.95      437.54     13.45 o
   2   5  14       52.10       35.93      6.49 o
   3   5  14      147.91      136.19     18.65 o
   4   5  14       24.47       22.39      4.76 o
   5   5  14      154.51      163.72      7.96 o
   6   5  14        5.63        3.98      4.45 o
   7   5  14       13.58       15.38      4.07 o
   8   5  14      749.61      829.81     32.97 o
   9   5  14       57.93       46.28     11.38 o
  10   5  14      195.71      201.17      9.93 o
  -5   6  14        4.37       17.90     10.84 o
  -4   6  14      849.23      947.55     30.34 o
  -3   6  14      357.63      379.91     23.64 o
  -2   6  14     1300.34     1332.05     37.48 o
  -1   6  14        6.05        5.68     18.18 o
   0   6  14      215.50      252.80     10.39 o
   1   6  14      772.82      807.65     17.76 o
   2   6  14       24.73       23.10      5.49 o
   3   6  14        0.02        2.75      6.77 o
   4   6  14       53.68       46.23      5.44 o
   5   6  14      755.86      783.48     35.75 o
   6   6  14      107.79       87.21      7.98 o
   7   6  14      968.55     1016.91     18.96 o
   8   6  14      120.53      127.03      8.60 o
   9   6  14      833.98      922.34     24.12 o
  10   6  14       84.37       89.18     35.63 o
  -4   7  14      212.52      186.55     18.92 o
  -3   7  14        3.21        4.39      8.32 o
  -2   7  14       65.39       52.35     24.83 o
  -1   7  14      376.36      397.24     15.77 o
   0   7  14     1058.02     1064.69     23.50 o
   1   7  14      498.27      413.69     12.54 o
   2   7  14     3186.19     3287.24     55.92 o
   3   7  14      280.30      326.91     10.63 o
   4   7  14       13.07       12.10      4.48 o
   5   7  14      278.54      282.56      9.42 o
   6   7  14      207.55      206.12      7.89 o
   7   7  14      232.35      245.59      7.98 o
   8   7  14      757.95      754.99     19.04 o
   9   7  14      166.75      153.77      6.49 o
  10   7  14      125.92      146.02     13.87 o
  -4   8  14      251.66      256.13     39.22 o
  -3   8  14        6.01       27.83     21.03 o
  -2   8  14      472.55      479.67     18.32 o
  -1   8  14       83.36      143.44     12.10 o
   0   8  14      337.63      325.91     14.97 o
   1   8  14      131.03      100.37     12.34 o
   2   8  14     1883.21     1949.27     40.56 o
   3   8  14        4.09        3.53      7.39 o
   4   8  14      587.12      583.00     14.66 o
   5   8  14      256.06      259.69      9.19 o
   6   8  14      105.68      117.63     16.33 o
   7   8  14      440.68      446.67     10.76 o
   8   8  14      712.08      733.56     33.59 o
   9   8  14       94.27       99.71      8.29 o
  10   8  14     1948.46     2030.38     88.08 o
  -3   9  14       54.33       34.61     13.73 o
  -2   9  14       66.49       66.48     10.17 o
  -1   9  14      145.98      156.01     11.56 o
   0   9  14      470.76      469.39     18.96 o
   1   9  14      930.63     1015.97     35.35 o
   2   9  14       16.45        3.65      7.36 o
   3   9  14        8.06       11.70     14.26 o
   4   9  14      936.21     1066.81     25.37 o
   5   9  14       62.61       60.29      6.01 o
   6   9  14       11.01       13.20      8.91 o
   7   9  14       51.86       57.28      4.60 o
   8   9  14      174.06      170.03     12.83 o
   9   9  14      509.84      572.96     17.16 o
  10   9  14       75.88       78.84     31.55 o
  -2  10  14      397.00      465.25     31.46 o
  -1  10  14      112.40       93.95      9.32 o
   0  10  14        1.15       11.22     14.50 o
   1  10  14       56.14       44.93     17.69 o
   2  10  14      199.66      160.20     10.79 o
   3  10  14      155.26      134.92     10.17 o
   4  10  14       18.49       23.54      6.74 o
   5  10  14       45.88       33.71      5.41 o
   6  10  14       54.16       56.44     12.03 o
   7  10  14        3.70        0.70      3.37 o
   8  10  14       94.19       80.30     14.57 o
   9  10  14       82.59       79.45      5.69 o
  -1  11  14      304.26      307.29     70.98 o
   0  11  14       13.78       -5.76     11.90 o
   1  11  14      215.06      186.77     20.26 o
   2  11  14      944.85     1063.46     31.53 o
   3  11  14      135.61      125.94      9.67 o
   4  11  14       94.91       79.56     15.90 o
   5  11  14       73.45       60.23      8.33 o
   6  11  14      415.47      450.79     26.50 o
   7  11  14       42.74       43.45      5.10 o
   8  11  14        9.49       -3.39      4.60 o
   9  11  14       26.34       17.21      3.07 o
   1  12  14       13.88       10.47     10.64 o
   2  12  14      108.15      167.15     16.21 o
   3  12  14        1.16       -4.57     13.33 o
   4  12  14      242.84      226.22     12.44 o
   5  12  14      249.74      218.17     12.22 o
   6  12  14      287.64      226.49     33.25 o
   7  12  14       20.29       19.89      6.84 o
   8  12  14      347.94      383.12     22.39 o
   4  13  14       92.88       58.10     14.42 o
  -2  -4  15       32.94       43.85     15.34 o
  -1  -4  15       64.08       64.38     16.77 o
   0  -4  15        0.38       -4.29     13.01 o
   1  -4  15        6.02       13.25     17.93 o
   2  -4  15        1.38      -17.46     17.98 o
  -3  -3  15       27.70       34.98     19.82 o
  -2  -3  15       69.03       47.13     39.18 o
  -1  -3  15       85.58       82.33     15.50 o
   0  -3  15        0.04       -0.26     11.10 o
   1  -3  15        4.43       36.35     21.03 o
   2  -3  15       56.04       28.61     11.83 o
   3  -3  15        5.04        1.02     16.15 o
   4  -3  15       10.02       11.56     22.58 o
  -4  -2  15        0.15       -6.50     15.77 o
  -3  -2  15       27.45       23.63     17.01 o
  -2  -2  15        2.42       27.51     15.71 o
  -1  -2  15       29.64       45.13     12.50 o
   0  -2  15       55.98       60.07     12.06 o
   1  -2  15       11.77        8.93      9.74 o
   2  -2  15        6.16        4.02      8.60 o
   3  -2  15        0.24       -8.48      8.94 o
   4  -2  15        1.43       -9.99      8.84 o
   5  -2  15        0.54       -7.24      8.98 o
  -5  -1  15       33.98       43.27     25.73 o
  -4  -1  15       48.85       35.53     13.47 o
  -3  -1  15      123.42       87.34     15.71 o
  -2  -1  15       50.39       30.33     13.01 o
  -1  -1  15       98.97       66.52     17.89 o
   0  -1  15       77.76       85.06     10.61 o
   1  -1  15       22.19       14.23     10.52 o
   2  -1  15      135.73      143.93     12.49 o
   3  -1  15        0.31        5.95      7.86 o
   4  -1  15       39.52       40.88      8.85 o
   5  -1  15      201.73      188.57     14.37 o
   6  -1  15       77.56      107.25     12.98 o
  -5   0  15       50.03       61.36     20.34 o
  -4   0  15       46.66       68.03     14.08 o
  -3   0  15        0.78      -13.54     11.39 o
  -2   0  15       99.60      111.22     43.11 o
  -1   0  15       99.53       73.35     11.46 o
   0   0  15      239.00      216.03     30.18 o
   1   0  15        7.56       13.62      7.57 o
   2   0  15        4.46        4.09      6.70 o
   3   0  15      135.66      132.83     10.09 o
   4   0  15        2.69        6.73     11.72 o
   5   0  15        0.64        3.38      8.60 o
   6   0  15       83.50       95.09      9.68 o
   7   0  15       65.24       72.27     18.43 o
  -5   1  15      228.09      193.29     24.20 o
  -4   1  15       57.00       45.95     14.20 o
  -3   1  15      102.82       81.10     30.99 o
  -2   1  15      508.62      501.07     35.13 o
  -1   1  15      413.99      505.42     23.57 o
   0   1  15       75.60       84.30     24.59 o
   1   1  15      115.64      113.71      8.97 o
   2   1  15     1023.70     1042.69     27.69 o
   3   1  15       64.06       57.48      7.12 o
   4   1  15       27.60       14.81     21.31 o
   5   1  15       99.89       97.55      8.62 o
   6   1  15      153.88      171.18     10.07 o
   7   1  15      250.06      229.44     12.62 o
   8   1  15       15.64       17.88     13.05 o
  -5   2  15       98.50       84.52     16.12 o
  -4   2  15      320.25      326.19     25.03 o
  -3   2  15      371.08      394.25     30.93 o
  -2   2  15      208.00      198.35     14.62 o
  -1   2  15      287.70      277.00     12.66 o
   0   2  15      650.34      635.06     21.09 o
   1   2  15      843.89      860.97     41.78 o
   2   2  15       30.55       37.31      9.34 o
   3   2  15      204.29      201.03     18.53 o
   4   2  15      267.46      229.95     10.05 o
   5   2  15       67.87       60.13      6.50 o
   6   2  15      261.01      271.37     18.83 o
   7   2  15      351.20      331.90     13.59 o
   8   2  15      243.99      258.02     13.88 o
  -5   3  15      224.90      221.63     16.57 o
  -4   3  15      577.41      563.92     19.12 o
  -3   3  15      270.99      293.62     58.95 o
  -2   3  15      172.85      166.14     20.88 o
  -1   3  15      601.23      611.79     16.72 o
   0   3  15       33.54       45.39      6.49 o
   1   3  15        0.41        1.61      7.73 o
   2   3  15      242.96      244.36      9.85 o
   3   3  15       47.14       43.53      5.26 o
   4   3  15      205.53      213.50      8.80 o
   5   3  15      342.72      341.19     20.88 o
   6   3  15        2.04        5.61      5.76 o
   7   3  15        3.34        4.49     10.48 o
   8   3  15        0.03       -5.12      5.77 o
   9   3  15       51.16       47.44      7.86 o
  -5   4  15      431.06      418.34     34.98 o
  -4   4  15      337.09      306.09     12.96 o
  -3   4  15      216.41      221.80     12.09 o
  -2   4  15      450.89      455.96     12.02 o
  -1   4  15      285.76      294.81     10.44 o
   0   4  15        1.80        5.13      8.32 o
   1   4  15      470.94      538.85     37.20 o
   2   4  15      591.69      659.52     35.32 o
   3   4  15      478.34      480.89     12.20 o
   4   4  15      583.98      554.58     13.65 o
   5   4  15      203.08      196.19      7.58 o
   6   4  15        0.08        2.71      4.18 o
   7   4  15       16.74       25.33      4.95 o
   8   4  15       59.15       62.59      6.59 o
   9   4  15       76.42       61.79     10.58 o
  -4   5  15       68.74       72.99      6.86 o
  -3   5  15      171.84      186.73     26.60 o
  -2   5  15      168.44      154.49     10.06 o
  -1   5  15       94.32       88.74      8.82 o
   0   5  15      195.41      185.73     40.36 o
   1   5  15      272.97      234.17     12.53 o
   2   5  15       89.00       71.68      7.21 o
   3   5  15       19.27       14.66      6.80 o
   4   5  15        3.70       -5.63      4.60 o
   5   5  15       60.75       59.00      6.80 o
   6   5  15       51.41       51.24     17.32 o
   7   5  15        0.23        4.32      4.35 o
   8   5  15      221.40      223.96      9.25 o
   9   5  15      339.18      362.68     13.62 o
  -4   6  15      180.43      192.23     21.38 o
  -3   6  15      101.60       74.69     19.46 o
  -2   6  15       81.11       79.39     13.05 o
  -1   6  15        5.63        0.64     10.89 o
   0   6  15       72.12       73.46     23.20 o
   1   6  15        0.37       15.28      8.76 o
   2   6  15       46.08       59.21     12.96 o
   3   6  15        9.17       -4.38      5.56 o
   4   6  15       12.19       17.17     11.07 o
   5   6  15        1.28        9.20      5.60 o
   6   6  15        2.01       -0.18      5.24 o
   7   6  15        2.97        9.28      5.15 o
   8   6  15      139.74      139.46     10.45 o
   9   6  15       60.69       60.47      6.18 o
  10   6  15        1.50       -1.16      6.62 o
  -3   7  15       49.62       36.19     13.95 o
  -2   7  15       84.20       77.89     13.95 o
  -1   7  15        6.92       -8.89      8.73 o
   0   7  15       12.65        7.06      6.14 o
   1   7  15      216.85      204.41      9.70 o
   2   7  15      160.33      155.83     16.48 o
   3   7  15        7.97        2.93     10.52 o
   4   7  15        4.99        4.09      5.17 o
   5   7  15       36.95       33.35      5.42 o
   6   7  15      345.36      308.57     10.67 o
   7   7  15      107.24       98.17      6.61 o
   8   7  15       19.02       20.22      4.72 o
   9   7  15        1.82       -1.96      5.02 o
  10   7  15      175.85      173.77     11.24 o
  -3   8  15        1.90       -4.92     12.64 o
  -2   8  15       45.94       50.91      9.59 o
  -1   8  15      226.42      217.94     15.22 o
   0   8  15        6.68        2.81      7.42 o
   1   8  15       80.35       56.25      8.11 o
   2   8  15        1.82        1.12      5.67 o
   3   8  15      106.28       82.25      8.48 o
   4   8  15      137.04      116.51      7.42 o
   5   8  15      177.76      154.86      7.56 o
   6   8  15      111.66       88.43     24.59 o
   7   8  15       48.34       44.74      6.21 o
   8   8  15      198.88      196.70     16.98 o
   9   8  15       12.46        5.81      5.41 o
  -2   9  15       25.91       26.86     35.07 o
  -1   9  15      116.01      113.88     11.37 o
   0   9  15        3.47        2.47     14.20 o
   1   9  15       33.43       27.28      6.63 o
   2   9  15       18.86       19.45     10.17 o
   3   9  15       34.49       24.74      7.31 o
   4   9  15       39.39       65.90      9.31 o
   5   9  15        8.75       12.91      7.70 o
   6   9  15       21.62       10.23      9.90 o
   7   9  15      371.71      378.35     12.98 o
   8   9  15       59.88       38.02     11.38 o
   9   9  15      227.38      233.53     19.33 o
  -1  10  15       11.41        9.31     12.69 o
   0  10  15       53.24       55.94     15.09 o
   1  10  15       47.31       43.66     20.66 o
   2  10  15        5.25        7.75      6.10 o
   3  10  15        4.66       10.80     18.25 o
   4  10  15        4.77       -2.08      4.60 o
   5  10  15       13.28       10.36     11.16 o
   6  10  15        9.72        7.69      5.66 o
   7  10  15       36.65       43.48     13.58 o
   8  10  15       57.07       49.52      6.87 o
   9  10  15      141.32      127.48     10.70 o
   0  11  15       43.81       23.77     13.62 o
   1  11  15        1.83        8.13     10.20 o
   2  11  15       11.93       24.48     14.91 o
   3  11  15      121.05       91.34      9.54 o
   4  11  15      242.51      227.56     11.86 o
   5  11  15       76.46       63.70     18.83 o
   6  11  15       68.58       44.48     11.20 o
   7  11  15        9.79       20.17      8.69 o
   8  11  15       12.21        6.80      8.72 o
   3  12  15       19.02       24.49     13.33 o
   5  12  15        0.74       -6.93     12.91 o
   6  12  15        0.40        6.80     10.52 o
   0  -3  16      554.79      587.98     34.11 o
  -2  -2  16        3.54       11.75     13.47 o
  -1  -2  16      208.65      218.89     21.29 o
   0  -2  16      338.36      300.18     18.33 o
   1  -2  16      186.42      139.33     14.50 o
   2  -2  16        4.28        1.42     13.55 o
   3  -2  16       41.92       74.18     15.10 o
  -3  -1  16       99.80      136.67     23.02 o
  -2  -1  16     1041.19     1077.98     46.74 o
  -1  -1  16      984.33      954.99     42.40 o
   0  -1  16      152.72      134.41     18.03 o
   1  -1  16      315.91      291.11     19.01 o
   2  -1  16       12.92       30.78     26.50 o
   3  -1  16     1203.23     1324.54     40.96 o
   4  -1  16      135.60      132.84     12.11 o
   5  -1  16      350.53      342.44     22.10 o
  -4   0  16        0.29      -20.99     30.93 o
  -3   0  16       21.47        4.33     13.08 o
  -2   0  16       52.55       39.05     18.63 o
  -1   0  16      216.74      244.57     41.69 o
   0   0  16       80.00       71.95     10.52 o
   1   0  16      194.48      172.01     30.56 o
   2   0  16        0.70       -1.70      7.24 o
   3   0  16     1122.47     1154.55     39.22 o
   4   0  16      832.99      760.42     30.49 o
   5   0  16       55.74       42.85     10.38 o
   6   0  16      149.76      119.53     14.66 o
  -4   1  16      580.84      566.06     35.53 o
  -3   1  16        9.12       29.50     13.70 o
  -2   1  16       32.03       56.47     14.19 o
  -1   1  16        4.50       11.89     13.58 o
   0   1  16      712.89      632.14     21.21 o
   1   1  16      174.56      176.21     28.39 o
   2   1  16     1273.09     1311.95     34.31 o
   3   1  16       14.69       10.29      7.02 o
   4   1  16      201.28      199.73     11.09 o
   5   1  16       21.24       19.80     11.75 o
   6   1  16        5.49       -0.58     14.78 o
   7   1  16        6.06       19.25     20.44 o
  -4   2  16      389.11      343.34     26.64 o
  -3   2  16        4.71       16.73     12.44 o
  -2   2  16      130.77      123.08     15.32 o
  -1   2  16       86.35       89.70      9.86 o
   0   2  16       18.41       37.90      7.85 o
   1   2  16      117.67       93.33     22.14 o
   2   2  16     1276.92     1426.43     31.55 o
   3   2  16     1430.75     1455.72     32.40 o
   4   2  16       51.58       52.49      8.65 o
   5   2  16        3.85        9.73     12.03 o
   6   2  16       86.92       93.73     16.55 o
   7   2  16      110.25      108.59     13.27 o
  -4   3  16      320.99      362.41     19.23 o
  -3   3  16        8.99       18.71      9.10 o
  -2   3  16        8.84        9.23      7.25 o
  -1   3  16      271.50      266.83     30.28 o
   0   3  16      234.96      232.48     11.25 o
   1   3  16     1039.95     1156.53     27.25 o
   2   3  16     1334.14     1365.48     29.92 o
   3   3  16      459.62      508.63     16.39 o
   4   3  16      291.41      319.64     12.79 o
   5   3  16      240.74      275.73     11.81 o
   6   3  16       12.90       11.19      7.38 o
   7   3  16        4.00        0.55      6.08 o
   8   3  16       14.94       16.02     10.58 o
  -4   4  16      105.68      141.75     19.64 o
  -3   4  16      439.95      413.30     18.40 o
  -2   4  16      125.96      133.43      6.74 o
  -1   4  16      136.94      133.05      7.09 o
   0   4  16        2.29        1.92     11.16 o
   1   4  16      714.11      703.05     19.09 o
   2   4  16       67.62       84.87      7.95 o
   3   4  16      372.31      342.45     12.41 o
   4   4  16        2.27        3.79      5.88 o
   5   4  16        0.21        1.08      4.90 o
   6   4  16      153.95      150.78     10.89 o
   7   4  16        8.92        9.48     21.34 o
   8   4  16       24.42        9.22      7.98 o
  -3   5  16      231.33      252.02     21.31 o
  -2   5  16      987.34      943.82     32.14 o
  -1   5  16       32.07       25.79      8.31 o
   0   5  16      102.41       77.74      8.97 o
   1   5  16     1189.15     1355.89     34.07 o
   2   5  16        1.42        5.33      6.54 o
   3   5  16        0.02       -5.03      6.39 o
   4   5  16       54.30       56.24      7.85 o
   5   5  16       38.57       27.14      6.87 o
   6   5  16       72.61       66.43      7.37 o
   7   5  16      219.76      187.81     10.57 o
   8   5  16      209.89      195.33     17.38 o
  -3   6  16       51.50       75.48     15.99 o
  -2   6  16        3.47        0.51      5.05 o
  -1   6  16       13.24       10.68      7.61 o
   0   6  16      207.85      224.87     12.07 o
   1   6  16        9.48        2.13      6.43 o
   2   6  16        8.88        6.59      6.05 o
   3   6  16        1.08       -0.66     17.66 o
   4   6  16     3064.59     3205.50     61.78 o
   5   6  16        9.00        4.15      5.83 o
   6   6  16      238.44      258.54     12.43 o
   7   6  16       85.27      116.52     15.93 o
   8   6  16      301.19      323.44     16.04 o
   9   6  16      130.50      107.08      8.86 o
  -2   7  16       71.13       77.05     15.57 o
  -1   7  16       13.02       13.88     12.96 o
   0   7  16      111.63      108.26      8.97 o
   1   7  16       12.86       -1.69     20.04 o
   2   7  16      185.49      178.91     19.82 o
   3   7  16      151.01      110.33      8.84 o
   4   7  16     1252.37     1239.07     30.03 o
   5   7  16      161.14      135.36     15.99 o
   6   7  16       85.08       73.75      8.20 o
   7   7  16       42.85       42.32      7.79 o
   8   7  16        4.63        3.79     16.39 o
   9   7  16       23.68        9.32      7.00 o
  -2   8  16      406.66      387.82     53.38 o
  -1   8  16      204.15      178.66     14.28 o
   0   8  16        3.37        4.15      9.17 o
   1   8  16     1012.35     1020.87     29.69 o
   2   8  16      205.26      230.16     11.12 o
   3   8  16      278.50      343.06     14.08 o
   4   8  16       50.15       43.62      9.22 o
   5   8  16      572.88      621.43     20.66 o
   6   8  16      567.09      561.74     34.42 o
   7   8  16      146.59      136.75     28.70 o
   8   8  16       12.76       14.39      5.72 o
  -1   9  16       18.38        9.19     10.28 o
   0   9  16      593.51      603.01     22.93 o
   1   9  16      314.94      284.13     15.32 o
   2   9  16       17.29       15.96      9.01 o
   3   9  16      249.49      226.03     12.97 o
   4   9  16       24.65       18.64      8.71 o
   5   9  16      182.74      154.01      9.82 o
   6   9  16      106.94       90.24     13.73 o
   7   9  16        3.81        4.58      6.07 o
   8   9  16      176.45      179.19     19.17 o
   1  10  16      211.49      193.36     14.50 o
   2  10  16       54.50       58.30      9.21 o
   3  10  16      551.60      542.28     19.19 o
   4  10  16      455.61      492.54     20.20 o
   5  10  16       13.77       10.43      8.00 o
   6  10  16        0.66      -14.94      9.96 o
   7  10  16      378.78      352.57     28.02 o
   2  11  16      234.75      199.64     13.64 o
   3  11  16      125.48       93.68     13.04 o
   4  11  16       48.89       40.67     11.70 o
   5  11  16      163.84      243.95     28.76 o
   6  11  16      298.78      378.24     31.92 o
   0  -1  17      105.71       99.40     14.47 o
   1  -1  17       62.33       53.02     11.13 o
   2  -1  17       56.87       49.08     12.45 o
  -1   0  17      381.18      384.51     21.26 o
   0   0  17      292.15      276.21     17.62 o
   1   0  17       99.93       76.82     17.41 o
   2   0  17       17.25       17.91     10.73 o
   3   0  17       51.29       48.36      9.37 o
   4   0  17      616.87      639.24     27.33 o
  -2   1  17      355.44      272.14     24.35 o
  -1   1  17      285.30      270.21     17.87 o
   0   1  17       86.48       85.19     10.37 o
   1   1  17      347.99      330.75     21.18 o
   2   1  17      526.86      566.85     76.02 o
   3   1  17      213.17      217.44     21.40 o
   4   1  17       93.15       87.09      8.90 o
   5   1  17      348.27      287.20     20.26 o
  -2   2  17       84.90       65.21     16.02 o
  -1   2  17        6.23       -8.38      8.59 o
   0   2  17       39.42       27.29      7.75 o
   1   2  17      156.23      143.29     31.67 o
   2   2  17       11.72       16.70     18.93 o
   3   2  17        0.00       -5.08     11.41 o
   4   2  17       36.70       33.83      7.24 o
   5   2  17       82.03       87.61      9.77 o
   6   2  17       54.41       28.06      9.56 o
  -2   3  17      228.65      208.44     16.73 o
  -1   3  17      618.10      644.44     25.01 o
   0   3  17      785.82      857.92     25.24 o
   1   3  17      685.82      686.57     20.24 o
   2   3  17      457.31      454.06     15.33 o
   3   3  17      230.85      218.58     24.43 o
   4   3  17       91.51      108.90      9.06 o
   5   3  17      271.49      292.66     19.11 o
   6   3  17      135.38      125.70     40.05 o
  -2   4  17        0.12       11.40      9.74 o
  -1   4  17        0.07        3.73      8.65 o
   0   4  17        1.54       -7.23      9.93 o
   1   4  17       18.14       20.59      5.35 o
   2   4  17       19.39       16.07      7.67 o
   3   4  17      170.76      145.66      8.32 o
   4   4  17        0.31       -2.24     10.82 o
   5   4  17       25.56       24.56      6.70 o
   6   4  17        2.88       -6.82      6.36 o
   7   4  17       17.34        9.22      7.98 o
  -2   5  17      129.95      111.37     15.71 o
  -1   5  17      191.97      192.36     28.30 o
   0   5  17      198.51      197.55     12.90 o
   1   5  17       48.89       57.98     10.02 o
   2   5  17      149.83      162.69     13.51 o
   3   5  17       66.18       67.41     22.95 o
   4   5  17       18.88       11.00      7.53 o
   5   5  17        0.02        3.45      7.60 o
   6   5  17       11.81       15.97     18.46 o
   7   5  17        0.47        6.80      9.90 o
  -2   6  17        0.49        8.55     13.43 o
  -1   6  17       14.25       17.38      7.85 o
   0   6  17       32.58       18.12      7.33 o
   1   6  17       22.85       25.93      7.34 o
   2   6  17      112.88      115.97     12.06 o
   3   6  17        9.55        7.20      9.28 o
   4   6  17        1.71      -11.92      7.95 o
   5   6  17        1.46        4.39      6.87 o
   6   6  17      149.80      134.01     26.97 o
   7   6  17       16.63       31.05     10.52 o
  -1   7  17       37.40       20.47     25.76 o
   0   7  17       47.63       28.26     17.97 o
   1   7  17      138.03      143.76     10.07 o
   2   7  17      306.91      262.75     27.56 o
   3   7  17        4.43        2.70      7.60 o
   4   7  17        6.81       21.40      8.87 o
   5   7  17        2.06       24.14     10.58 o
   6   7  17      109.47      110.16     14.60 o
   7   7  17       10.31       22.33     11.75 o
   0   8  17       42.61       10.11      9.74 o
   1   8  17       66.31       67.49      9.59 o
   2   8  17       26.04        8.84     11.10 o
   3   8  17       66.86       61.32      9.59 o
   4   8  17        8.56       13.69      7.35 o
   5   8  17       27.41       18.80      8.16 o
   6   8  17       59.29       54.55     11.01 o
   7   8  17      241.47      237.77     18.43 o
   1   9  17        5.13        8.24      9.38 o
   2   9  17      157.56      157.85     13.90 o
   3   9  17        0.10        4.40     13.95 o
   4   9  17       16.61       15.12      8.39 o
   5   9  17       13.63       -1.86     11.13 o
   6   9  17       56.59       66.12     11.75 o
   3  10  17       14.02        6.52     10.95 o
   4  10  17       12.09       14.42     10.22 o
   5  10  17       45.40       86.04     22.14 o
   1   2  18      314.68      289.20     41.75 o
   2   2  18        2.62       -3.17      9.15 o
   3   2  18      104.28      105.19     19.73 o
   0   3  18        4.39        1.38      9.46 o
   1   3  18       24.69       25.96     16.95 o
   2   3  18      112.03      106.76     11.97 o
   3   3  18        4.18       -5.94      8.47 o
   4   3  18      395.38      368.61     18.41 o
   0   4  18      112.75       70.34     29.10 o
   1   4  18       72.30       91.39     22.61 o
   2   4  18      154.42      173.80     12.70 o
   3   4  18      713.52      747.63     26.75 o
   4   4  18       47.29       50.89      9.21 o
   5   4  18       48.06       49.28     10.92 o
   0   5  18       53.05       57.72     10.89 o
   1   5  18      369.64      332.82     17.85 o
   2   5  18       34.25       44.21      9.52 o
   3   5  18       93.06       85.80      9.98 o
   4   5  18      304.90      287.51     15.29 o
   5   5  18       75.56       71.05     11.77 o
   1   6  18      175.70      159.84     12.49 o
   2   6  18      355.01      353.56     16.96 o
   3   6  18       95.92       91.58     12.89 o
   4   6  18      153.49       98.64     11.68 o
   5   6  18        8.44        3.44     10.63 o
   2   7  18      156.02      160.64     44.29 o
   3   7  18      191.87      164.57     27.00 o
   4   7  18       34.91       42.99      9.40 o
   5   7  18      172.53      202.39     18.37 o
   3   8  18      375.78      364.00     21.55 o
   4   8  18      854.51      745.31     32.96 o
 
